# Supplementary material for: Aquabis(benzoato-κO)bis­(1H-imidazole-κN 3)copper(II) monohydrate
Source: Acta Crystallogr Sect E Struct Rep Online. 2009 Mar 6;65(Pt 4):m376–7. doi: 10.1107/S1600536809007600 (PMC2968978; doi:10.1107/S1600536809007600)
Supplement: Supplementary file 1 [file e-65-0m376-sup1.cif]

##############################################################################
###                                                                        ###
###        Electronic paper (Acta Crystallographica Section E)             ###
###                                                                        ###
##############################################################################
#                                                                            #
# This CIF contains the data in a paper accepted for publication in Acta     #
# Crystallographica Section E. It conforms to the requirements of Notes      #
# for Authors for Section E, and has been peer reviewed under the auspices   #
# of the IUCr Commission on Journals.                                        #
#                                                                            #
# Full details of the Crystallographic Information File format               #
# are given in the paper "The Crystallographic Information File (CIF):       #
# a New Standard Archive File for Crystallography" by S. R. Hall, F. H.      #
# Allen and I. D. Brown [Acta Cryst. (1991), A47, 655-685].                  #
#                                                                            #
# The current version of the core CIF dictionary is obtainable from          #
# ftp://ftp.iucr.org/pub/cif_core.dic. The current version number is 2.4.    #
#                                                                            #
# Software is freely available for graphical display of the structure(s) in  #
# this CIF.  For information consult the CIF home page http://www.iucr.org/  #
# cif/home.html                                                              #
#                                                                            #
# This file may be used for bona fide research purposes within the           #
# scientific community so long as proper attribution is given to the journal # 
# article from which it was obtained.                                        #
#                                                                            #
##############################################################################
                                             
data_ptcla
_audit_creation_method     'form.cif (version 2.0)'
_journal_data_validation_number     ?
_journal_date_recd_electronic     2009-02-28
_journal_date_accepted     2009-03-02
_journal_name_full     'Acta Crystallographica, Section E'
_journal_year     2009
_journal_volume     65
_journal_issue      4
_journal_page_first     m376
_journal_page_last     m377
_journal_paper_category     QM
_journal_coeditor_code     NG2555
_publ_contact_author_name     'Hong-Zhen Xie'
_publ_contact_author_address
;
      State Key Lab. Base of Novel Functional Materials and
   Preparation Science
   Faculty of Materials Science and Chemical Engineering
   Institute of Solid Materials Chemistry
   Ningbo University
   Ningbo, Zhejiang
   315211, People's Republic of China
;
_publ_contact_author_email     'zhengyueqing@nbu.edu.cn'
_publ_contact_author_fax     '86 574 87600747'
_publ_contact_author_phone     '86 574 87600747'
_publ_section_title
;
Aquabis(benzoato-\k<i>O</i>)bis(1<i>H</i>-imidazole-\k<i>N</i>^3^)copper(II)
monohydrate
;
loop_
    _publ_author_name
    _publ_author_footnote
    _publ_author_address
    'Bin-Bin Liu' ?
;
     State Key Laboratory Base of Novel Functional Materials and
   Preparation Science
   Faculty of Materials Science and Chemical Engineering
   Institute of Solid Materials Chemistry
   Ningbo University
   Ningbo, Zhejiang
   315211, People's Republic of China
;
    'Ting Weng' ?
;
     State Key Laboratory Base of Novel Functional Materials and
   Preparation Science
   Faculty of Materials Science and Chemical Engineering
   Institute of Solid Materials Chemistry
   Ningbo University
   Ningbo, Zhejiang
   315211, People's Republic of China
;
    'Hong-Zhen Xie' ?
;
     State Key Laboratory Base of Novel Functional Materials and
   Preparation Science
   Faculty of Materials Science and Chemical Engineering
   Institute of Solid Materials Chemistry
   Ningbo University
   Ningbo, Zhejiang
   315211, People's Republic of China
;
data_I
_audit_creation_method     SHELXL-97
_chemical_name_systematic
;
Aquabis(benzoato-\k<i>O</i>)bis(1<i>H</i>-imidazole-\k<i>N</i>^3^)copper(II)
monohydrate
;
_chemical_name_common     ?
_chemical_formula_moiety     'C20 H20 Cu N4 O5, H2 O'
_chemical_formula_sum     'C20 H22 Cu N4 O6'
_chemical_formula_iupac     '[Cu (C7 H5 O2)2 (C3 H4 N2)2 (H2 O)], H2 O'
_chemical_formula_weight     477.96
_chemical_melting_point     ?
_symmetry_cell_setting     monoclinic
_symmetry_space_group_name_H-M     'P 21/c'
_symmetry_space_group_name_Hall     '-P 2ybc '
loop_
    _symmetry_equiv_pos_as_xyz
    'x, y, z'
    '-x, y+1/2, -z+1/2'
    '-x, -y, -z'
    'x, -y-1/2, z-1/2'
_cell_length_a     18.366(4)
_cell_length_b     6.0076(12)
_cell_length_c     23.123(9)
_cell_angle_alpha     90.00
_cell_angle_beta     122.64(2)
_cell_angle_gamma     90.00
_cell_volume     2148.4(12)
_cell_formula_units_Z     4
_cell_measurement_reflns_used     19722
_cell_measurement_theta_min     3.01
_cell_measurement_theta_max     27.44
_cell_measurement_temperature     293(2)
_exptl_crystal_description     block
_exptl_crystal_colour     purple
_exptl_crystal_size_max     0.60
_exptl_crystal_size_mid     0.27
_exptl_crystal_size_min     0.26
_exptl_crystal_density_diffrn     1.478
_exptl_crystal_density_meas     ?
_exptl_crystal_density_method     'not measured'
_exptl_crystal_F_000     988
_exptl_absorpt_coefficient_mu     1.061
_exptl_absorpt_correction_type     'multi-scan'
_exptl_absorpt_process_details     '(ABSCOR; Higashi, 1995)'
_exptl_absorpt_correction_T_min     0.710
_exptl_absorpt_correction_T_max     0.750
_exptl_special_details
;
;
_diffrn_ambient_temperature     293(2)
_diffrn_radiation_type     MoK\a
_diffrn_radiation_wavelength     0.71073
_diffrn_radiation_source     'fine-focus sealed tube'
_diffrn_radiation_monochromator     graphite
_diffrn_measurement_device_type     'Rigaku R-AXIS RAPID'
_diffrn_measurement_method     '\w scans'
_diffrn_detector_area_resol_mean     0
_diffrn_reflns_number     19722
_diffrn_reflns_av_R_equivalents     0.0343
_diffrn_reflns_av_sigmaI/netI     0.0316
_diffrn_reflns_theta_min     3.01
_diffrn_reflns_theta_max     27.44
_diffrn_reflns_theta_full     27.44
_diffrn_measured_fraction_theta_max     0.993
_diffrn_measured_fraction_theta_full     0.993
_diffrn_reflns_limit_h_min     -23
_diffrn_reflns_limit_h_max     23
_diffrn_reflns_limit_k_min     -7
_diffrn_reflns_limit_k_max     7
_diffrn_reflns_limit_l_min     -29
_diffrn_reflns_limit_l_max     29
_diffrn_standards_number     0
_diffrn_standards_interval_count     'image'
_diffrn_standards_interval_time     0
_diffrn_standards_decay_%     0
_refine_special_details
;
Refinement of <i>F</i>^2^ against ALL reflections. The weighted <i>R</i>-factor
<i>wR</i> and goodness of fit <i>S</i> are based on <i>F</i>^2^, conventional
<i>R</i>-factors <i>R</i> are based on <i>F</i>, with <i>F</i> set to zero for
negative <i>F</i>^2^. The threshold expression of <i>F</i>^2^ >
\s(<i>F</i>^2^) is used only for calculating <i>R</i>-factors(gt) <i>etc</i>.
and is not relevant to the choice of reflections for refinement.
<i>R</i>-factors based on <i>F</i>^2^ are statistically about twice as large
as those based on <i>F</i>, and <i>R</i>- factors based on ALL data will be
even larger.
;
_reflns_number_total     4867
_reflns_number_gt     3715
_reflns_threshold_expression     >2sigma(I)
_refine_ls_structure_factor_coef     Fsqd
_refine_ls_matrix_type     full
_refine_ls_R_factor_all     0.0510
_refine_ls_R_factor_gt     0.0331
_refine_ls_wR_factor_gt     0.0925
_refine_ls_wR_factor_ref     0.1199
_refine_ls_goodness_of_fit_ref     1.153
_refine_ls_restrained_S_all     1.153
_refine_ls_number_reflns     4867
_refine_ls_number_parameters     281
_refine_ls_number_restraints     0
_refine_ls_hydrogen_treatment     constr
_refine_ls_weighting_scheme     calc
_refine_ls_weighting_details
         'calc w=1/[\s^2^(Fo^2^)+(0.0588P)^2^+0.8490P] where P=(Fo^2^+2Fc^2^)/3'
_atom_sites_solution_hydrogens     geom
_atom_sites_solution_primary     direct
_atom_sites_solution_secondary     difmap
_refine_ls_shift/su_max     0.002
_refine_ls_shift/su_mean     0.000
_refine_diff_density_max     0.660
_refine_diff_density_min     -0.566
_refine_ls_extinction_method     SHELXL
_refine_ls_extinction_coef     0.0058(7)
_refine_ls_extinction_expression
                                  'Fc^*^=kFc[1+0.001xFc^2^\l^3^/sin(2\q)]^-1/4^'
loop_
    _atom_type_symbol
    _atom_type_description
    _atom_type_scat_dispersion_real
    _atom_type_scat_dispersion_imag
    _atom_type_scat_source
    'C' 'C' 0.0033 0.0016
                         'International Tables Vol C Tables 4.2.6.8 and 6.1.1.4'
    'H' 'H' 0.0000 0.0000
                         'International Tables Vol C Tables 4.2.6.8 and 6.1.1.4'
    'Cu' 'Cu' 0.3201 1.2651
                         'International Tables Vol C Tables 4.2.6.8 and 6.1.1.4'
    'N' 'N' 0.0061 0.0033
                         'International Tables Vol C Tables 4.2.6.8 and 6.1.1.4'
    'O' 'O' 0.0106 0.0060
                         'International Tables Vol C Tables 4.2.6.8 and 6.1.1.4'
_computing_data_collection     'RAPID-AUTO (Rigaku, 1998)'
_computing_cell_refinement     'RAPID-AUTO (Rigaku, 1998'
_computing_data_reduction     'CrystalStructure (Rigaku/MSC, 2004)'
_computing_structure_solution     'SHELXS97 (Sheldrick, 2008)'
_computing_structure_refinement     'SHELXL97 (Sheldrick, 2008)'
_computing_molecular_graphics     'ORTEPII (Johnson, 1976)'
_computing_publication_material     'SHELXL97 (Sheldrick, 2008)'
loop_
    _atom_site_type_symbol
    _atom_site_label
    _atom_site_fract_x
    _atom_site_fract_y
    _atom_site_fract_z
    _atom_site_U_iso_or_equiv
    _atom_site_adp_type
    _atom_site_calc_flag
    _atom_site_refinement_flags
    _atom_site_occupancy
    _atom_site_disorder_assembly
    _atom_site_disorder_group
    Cu Cu 0.781397(17) 0.46304(5) 0.649481(14) 0.03036(13) Uani d . 1 . .
    O O1 0.84502(12) 0.4688(3) 0.60237(9) 0.0404(4) Uani d . 1 . .
    O O2 0.80700(15) 0.8199(3) 0.56883(12) 0.0562(6) Uani d . 1 . .
    C C1 0.83217(16) 0.6360(5) 0.56317(13) 0.0373(6) Uani d . 1 . .
    C C2 0.84906(16) 0.5985(4) 0.50741(13) 0.0356(5) Uani d . 1 . .
    C C3 0.8361(2) 0.7703(5) 0.46303(16) 0.0517(7) Uani d . 1 . .
    H H3A 0.8166 0.9077 0.4679 0.062 Uiso calc R 1 . .
    C C4 0.8520(2) 0.7397(6) 0.41151(17) 0.0644(9) Uani d . 1 . .
    H H4A 0.8424 0.8560 0.3816 0.077 Uiso calc R 1 . .
    C C5 0.8814(3) 0.5408(6) 0.40419(18) 0.0669(10) Uani d . 1 . .
    H H5A 0.8936 0.5224 0.3703 0.080 Uiso calc R 1 . .
    C C6 0.8931(3) 0.3686(6) 0.4468(2) 0.0767(11) Uani d . 1 . .
    H H6A 0.9124 0.2318 0.4413 0.092 Uiso calc R 1 . .
    C C7 0.8765(2) 0.3957(5) 0.49800(17) 0.0567(8) Uani d . 1 . .
    H H7A 0.8840 0.2764 0.5263 0.068 Uiso calc R 1 . .
    O O3 0.71958(11) 0.4369(3) 0.69750(9) 0.0362(4) Uani d . 1 . .
    O O4 0.69831(15) 0.8000(3) 0.69427(12) 0.0571(6) Uani d . 1 . .
    C C8 0.69452(15) 0.6102(4) 0.71336(13) 0.0359(5) Uani d . 1 . .
    C C9 0.65960(17) 0.5768(4) 0.75849(14) 0.0382(6) Uani d . 1 . .
    C C10 0.67548(19) 0.3796(5) 0.79480(15) 0.0460(7) Uani d . 1 . .
    H H10A 0.7046 0.2638 0.7890 0.055 Uiso calc R 1 . .
    C C11 0.6480(2) 0.3556(6) 0.83958(18) 0.0622(9) Uani d . 1 . .
    H H11A 0.6608 0.2261 0.8654 0.075 Uiso calc R 1 . .
    C C12 0.6016(3) 0.5241(6) 0.8460(2) 0.0694(10) Uani d . 1 . .
    H H12A 0.5825 0.5069 0.8757 0.083 Uiso calc R 1 . .
    C C13 0.5835(3) 0.7162(6) 0.8088(2) 0.0687(10) Uani d . 1 . .
    H H13A 0.5511 0.8277 0.8125 0.082 Uiso calc R 1 . .
    C C14 0.6135(2) 0.7444(5) 0.76576(18) 0.0537(8) Uani d . 1 . .
    H H14A 0.6025 0.8768 0.7416 0.064 Uiso calc R 1 . .
    N N1 0.67162(14) 0.4759(4) 0.55835(11) 0.0384(5) Uani d . 1 . .
    N N2 0.55699(14) 0.6160(5) 0.46720(12) 0.0502(6) Uani d . 1 . .
    H H2A 0.5156 0.7060 0.4411 0.060 Uiso d R 1 . .
    N N3 0.88911(13) 0.5247(3) 0.73940(11) 0.0335(5) Uani d . 1 . .
    N N4 1.00928(13) 0.6723(4) 0.82320(12) 0.0433(5) Uani d . 1 . .
    H H19A 1.0535 0.7585 0.8447 0.052 Uiso calc R 1 . .
    C C15 0.64338(19) 0.3320(5) 0.50435(15) 0.0524(7) Uani d . 1 . .
    H H15A 0.6690 0.1965 0.5061 0.063 Uiso calc R 1 . .
    C C16 0.5725(2) 0.4178(6) 0.44808(16) 0.0598(9) Uani d . 1 . .
    H H16A 0.5406 0.3532 0.4047 0.072 Uiso calc R 1 . .
    C C17 0.61699(17) 0.6456(5) 0.53335(14) 0.0456(7) Uani d . 1 . .
    H H17A 0.6202 0.7694 0.5588 0.055 Uiso calc R 1 . .
    C C18 0.91443(17) 0.4149(5) 0.79964(14) 0.0431(6) Uani d . 1 . .
    H H18A 0.8851 0.2965 0.8040 0.052 Uiso calc R 1 . .
    C C19 0.98817(19) 0.5051(5) 0.85127(14) 0.0465(7) Uani d . 1 . .
    H H4B 1.0167 0.4654 0.8937 0.056 Uiso d R 1 . .
    C C20 0.94874(16) 0.6780(5) 0.75607(14) 0.0396(6) Uani d . 1 . .
    H H20A 0.9486 0.7772 0.7251 0.047 Uiso calc R 1 . .
    O O5 0.79582(13) 0.0829(3) 0.66003(10) 0.0453(5) Uani d . 1 . .
    H H51 0.8286 0.0378 0.6393 0.068 Uiso d R 1 . .
    H H52 0.7906 -0.0310 0.6870 0.068 Uiso d R 1 . .
    H H62 0.6186 0.2392 0.6401 0.068 Uiso d R 1 . .
    O O6 0.58185(13) 0.1323(4) 0.62429(13) 0.0706(7) Uani d . 1 . .
    H H61 0.6070 0.0195 0.6493 0.106 Uiso d R 1 . .
loop_
    _atom_site_aniso_label
    _atom_site_aniso_U_11
    _atom_site_aniso_U_22
    _atom_site_aniso_U_33
    _atom_site_aniso_U_12
    _atom_site_aniso_U_13
    _atom_site_aniso_U_23
    Cu 0.02862(18) 0.03451(19) 0.02904(18) 0.00121(11) 0.01627(13) 0.00204(11)
    O1 0.0354(9) 0.0570(11) 0.0337(10) 0.0072(8) 0.0218(8) 0.0102(8)
    O2 0.0826(15) 0.0443(11) 0.0648(14) -0.0019(11) 0.0549(13) -0.0088(10)
    C1 0.0347(12) 0.0450(15) 0.0330(13) -0.0058(12) 0.0188(11) -0.0043(11)
    C2 0.0368(12) 0.0396(13) 0.0313(12) -0.0038(11) 0.0190(11) -0.0019(10)
    C3 0.0671(19) 0.0465(16) 0.0508(18) 0.0065(14) 0.0379(16) 0.0094(13)
    C4 0.089(3) 0.067(2) 0.0488(19) -0.0036(19) 0.0452(19) 0.0107(16)
    C5 0.097(3) 0.075(2) 0.052(2) -0.012(2) 0.056(2) -0.0123(17)
    C6 0.125(3) 0.058(2) 0.082(3) 0.009(2) 0.079(3) -0.006(2)
    C7 0.087(2) 0.0435(15) 0.0544(18) 0.0083(16) 0.0480(18) 0.0044(14)
    O3 0.0372(9) 0.0384(9) 0.0406(10) -0.0002(8) 0.0261(8) -0.0017(8)
    O4 0.0769(14) 0.0407(11) 0.0823(16) 0.0119(10) 0.0615(14) 0.0192(11)
    C8 0.0322(12) 0.0393(13) 0.0394(14) 0.0018(11) 0.0213(11) 0.0040(11)
    C9 0.0398(13) 0.0412(14) 0.0409(14) -0.0016(11) 0.0265(12) -0.0022(11)
    C10 0.0563(16) 0.0410(14) 0.0529(17) 0.0020(14) 0.0374(14) 0.0054(13)
    C11 0.084(2) 0.0556(19) 0.068(2) -0.0025(18) 0.055(2) 0.0101(17)
    C12 0.095(3) 0.075(2) 0.077(3) -0.009(2) 0.072(2) -0.004(2)
    C13 0.087(3) 0.066(2) 0.087(3) 0.0076(19) 0.070(2) -0.004(2)
    C14 0.070(2) 0.0461(16) 0.069(2) 0.0076(14) 0.0527(18) 0.0039(14)
    N1 0.0322(11) 0.0478(13) 0.0335(11) 0.0006(9) 0.0166(9) 0.0012(10)
    N2 0.0379(12) 0.0646(16) 0.0378(13) 0.0079(12) 0.0137(10) 0.0108(12)
    N3 0.0315(10) 0.0380(11) 0.0330(11) 0.0014(9) 0.0187(9) 0.0016(9)
    N4 0.0323(10) 0.0548(14) 0.0382(12) -0.0128(10) 0.0160(10) -0.0099(11)
    C15 0.0520(16) 0.0533(17) 0.0444(16) 0.0060(14) 0.0210(14) -0.0063(14)
    C16 0.0525(17) 0.075(2) 0.0369(16) 0.0024(17) 0.0143(14) -0.0081(15)
    C17 0.0404(14) 0.0504(16) 0.0416(15) 0.0042(13) 0.0192(12) 0.0025(13)
    C18 0.0429(14) 0.0490(16) 0.0355(14) -0.0060(13) 0.0198(12) 0.0066(12)
    C19 0.0418(14) 0.0629(18) 0.0302(13) 0.0002(13) 0.0163(12) 0.0032(12)
    C20 0.0354(12) 0.0432(14) 0.0404(14) -0.0075(11) 0.0207(11) 0.0017(12)
    O5 0.0619(12) 0.0313(9) 0.0619(13) 0.0006(8) 0.0460(11) -0.0003(8)
    O6 0.0401(11) 0.0495(13) 0.0839(17) -0.0027(10) 0.0083(11) 0.0156(12)
_geom_special_details
;
All e.s.d.'s (except the e.s.d. in the dihedral angle between two l.s. planes)
are estimated using the full covariance matrix. The cell e.s.d.'s are taken
into account individually in the estimation of e.s.d.'s in distances, angles
and torsion angles; correlations between e.s.d.'s in cell parameters are only
used when they are defined by crystal symmetry. An approximate (isotropic)
treatment of cell e.s.d.'s is used for estimating e.s.d.'s involving l.s.
planes.
;
loop_
    _geom_bond_atom_site_label_1
    _geom_bond_atom_site_label_2
    _geom_bond_site_symmetry_2
    _geom_bond_distance
    _geom_bond_publ_flag
    Cu O3 . 1.9765(18) Y
    Cu O1 . 1.9814(19) Y
    Cu N1 . 1.982(2) Y
    Cu N3 . 1.984(2) Y
    Cu O5 . 2.297(2) Y
    O1 C1 . 1.286(3) ?
    O2 C1 . 1.232(3) ?
    C1 C2 . 1.497(4) ?
    C2 C7 . 1.380(4) ?
    C2 C3 . 1.383(4) ?
    C3 C4 . 1.382(4) ?
    C3 H3A . 0.9300 ?
    C4 C5 . 1.359(5) ?
    C4 H4A . 0.9300 ?
    C5 C6 . 1.363(5) ?
    C5 H5A . 0.9300 ?
    C6 C7 . 1.383(5) ?
    C6 H6A . 0.9300 ?
    C7 H7A . 0.9300 ?
    O3 C8 . 1.270(3) ?
    O4 C8 . 1.238(3) ?
    C8 C9 . 1.504(4) ?
    C9 C14 . 1.383(4) ?
    C9 C10 . 1.389(4) ?
    C10 C11 . 1.382(4) ?
    C10 H10A . 0.9300 ?
    C11 C12 . 1.383(5) ?
    C11 H11A . 0.9300 ?
    C12 C13 . 1.369(5) ?
    C12 H12A . 0.9300 ?
    C13 C14 . 1.383(4) ?
    C13 H13A . 0.9300 ?
    C14 H14A . 0.9300 ?
    N1 C17 . 1.324(4) ?
    N1 C15 . 1.370(4) ?
    N2 C17 . 1.329(4) ?
    N2 C16 . 1.353(4) ?
    N2 H2A . 0.8600 ?
    N3 C20 . 1.319(3) ?
    N3 C18 . 1.376(3) ?
    N4 C20 . 1.336(3) ?
    N4 C19 . 1.361(4) ?
    N4 H19A . 0.8600 ?
    C15 C16 . 1.351(4) ?
    C15 H15A . 0.9300 ?
    C16 H16A . 0.9300 ?
    C17 H17A . 0.9300 ?
    C18 C19 . 1.345(4) ?
    C18 H18A . 0.9300 ?
    C19 H4B . 0.8600 ?
    C20 H20A . 0.9300 ?
    O5 H51 . 0.9887 ?
    O5 H52 . 0.9646 ?
    O6 H62 . 0.8577 ?
    O6 H61 . 0.8477 ?
loop_
    _geom_angle_atom_site_label_1
    _geom_angle_atom_site_label_2
    _geom_angle_atom_site_label_3
    _geom_angle_site_symmetry_1
    _geom_angle_site_symmetry_3
    _geom_angle
    _geom_angle_publ_flag
    O3 Cu O1 . . 176.36(8) Y
    O3 Cu N1 . . 92.13(9) Y
    O1 Cu N1 . . 88.75(9) Y
    O3 Cu N3 . . 88.64(9) Y
    O1 Cu N3 . . 91.29(9) Y
    N1 Cu N3 . . 167.00(9) Y
    O3 Cu O5 . . 85.96(7) Y
    O1 Cu O5 . . 90.42(7) Y
    N1 Cu O5 . . 98.31(9) Y
    N3 Cu O5 . . 94.69(8) Y
    C1 O1 Cu . . 117.55(17) ?
    O2 C1 O1 . . 124.2(3) ?
    O2 C1 C2 . . 119.4(2) ?
    O1 C1 C2 . . 116.4(2) ?
    C7 C2 C3 . . 118.2(3) ?
    C7 C2 C1 . . 122.1(2) ?
    C3 C2 C1 . . 119.6(2) ?
    C4 C3 C2 . . 120.6(3) ?
    C4 C3 H3A . . 119.7 ?
    C2 C3 H3A . . 119.7 ?
    C5 C4 C3 . . 120.5(3) ?
    C5 C4 H4A . . 119.8 ?
    C3 C4 H4A . . 119.8 ?
    C4 C5 C6 . . 119.7(3) ?
    C4 C5 H5A . . 120.1 ?
    C6 C5 H5A . . 120.1 ?
    C5 C6 C7 . . 120.5(3) ?
    C5 C6 H6A . . 119.8 ?
    C7 C6 H6A . . 119.8 ?
    C2 C7 C6 . . 120.5(3) ?
    C2 C7 H7A . . 119.7 ?
    C6 C7 H7A . . 119.7 ?
    C8 O3 Cu . . 120.30(16) ?
    O4 C8 O3 . . 123.6(2) ?
    O4 C8 C9 . . 119.8(2) ?
    O3 C8 C9 . . 116.6(2) ?
    C14 C9 C10 . . 119.3(3) ?
    C14 C9 C8 . . 120.4(2) ?
    C10 C9 C8 . . 120.3(2) ?
    C11 C10 C9 . . 120.0(3) ?
    C11 C10 H10A . . 120.0 ?
    C9 C10 H10A . . 120.0 ?
    C10 C11 C12 . . 120.0(3) ?
    C10 C11 H11A . . 120.0 ?
    C12 C11 H11A . . 120.0 ?
    C13 C12 C11 . . 120.2(3) ?
    C13 C12 H12A . . 119.9 ?
    C11 C12 H12A . . 119.9 ?
    C12 C13 C14 . . 120.0(3) ?
    C12 C13 H13A . . 120.0 ?
    C14 C13 H13A . . 120.0 ?
    C13 C14 C9 . . 120.4(3) ?
    C13 C14 H14A . . 119.8 ?
    C9 C14 H14A . . 119.8 ?
    C17 N1 C15 . . 105.2(2) ?
    C17 N1 Cu . . 126.2(2) ?
    C15 N1 Cu . . 127.76(19) ?
    C17 N2 C16 . . 107.7(2) ?
    C17 N2 H2A . . 126.5 ?
    C16 N2 H2A . . 125.8 ?
    C20 N3 C18 . . 105.4(2) ?
    C20 N3 Cu . . 129.63(18) ?
    C18 N3 Cu . . 124.96(18) ?
    C20 N4 C19 . . 107.5(2) ?
    C20 N4 H19A . . 126.3 ?
    C19 N4 H19A . . 126.3 ?
    C16 C15 N1 . . 109.4(3) ?
    C16 C15 H15A . . 125.3 ?
    N1 C15 H15A . . 125.3 ?
    C15 C16 N2 . . 106.5(3) ?
    C15 C16 H16A . . 126.7 ?
    N2 C16 H16A . . 126.7 ?
    N1 C17 N2 . . 111.2(3) ?
    N1 C17 H17A . . 124.4 ?
    N2 C17 H17A . . 124.4 ?
    C19 C18 N3 . . 109.5(3) ?
    C19 C18 H18A . . 125.2 ?
    N3 C18 H18A . . 125.2 ?
    C18 C19 N4 . . 106.5(2) ?
    C18 C19 H4B . . 127.1 ?
    N4 C19 H4B . . 126.4 ?
    N3 C20 N4 . . 111.2(2) ?
    N3 C20 H20A . . 124.4 ?
    N4 C20 H20A . . 124.4 ?
    Cu O5 H51 . . 106.7 ?
    Cu O5 H52 . . 136.7 ?
    H51 O5 H52 . . 114.7 ?
    H62 O6 H61 . . 107.1 ?
loop_
    _geom_hbond_atom_site_label_D
    _geom_hbond_atom_site_label_H
    _geom_hbond_atom_site_label_A
    _geom_hbond_site_symmetry_D
    _geom_hbond_site_symmetry_H
    _geom_hbond_site_symmetry_A
    _geom_hbond_distance_DH
    _geom_hbond_distance_HA
    _geom_hbond_distance_DA
    _geom_hbond_angle_DHA
    _geom_hbond_publ_flag
    N2 H2A O6 . . 3_666 0.860 1.875 2.729(4) 172 Y
    N4 H19A O1 . . 2_756 0.860 2.027 2.886(3) 177 Y
    O5 H51 O2 . . 1_545 0.989 1.956 2.730(3) 133 Y
    O5 H52 O4 . . 1_545 0.965 2.060 2.873(4) 141 Y
    O6 H61 O4 . . 1_545 0.848 1.937 2.729(4) 155 Y
    O6 H62 O3 . . 1_555 0.858 1.989 2.827(3) 165 Y
