# Supplementary material for: Aquabis(benzoato-κO)bis­(1H-imidazole-κN 3)copper(II) monohydrate
Source: Acta Crystallogr Sect E Struct Rep Online. 2009 Mar 6;65(Pt 4):m376–7. doi: 10.1107/S1600536809007600 (PMC2968978; doi:10.1107/S1600536809007600)
Supplement: Supplementary file 2 [file e-65-0m376-Isup2.hkl]

# 
# h,k,l, Fc-squared, Fo-squared, sigma(Fo-squared) and status flag 
# 
data_I
_shelx_title ' Cu(H2O)(C3H4N2)2(C7H5O2)2] in P21/c' 
_shelx_refln_list_code          4 
_shelx_F_calc_maximum      327.92 
_exptl_crystal_F_000       988.00 
_reflns_d_resolution_high  0.7712 
 
loop_ 
 _symmetry_equiv_pos_as_xyz 
 'x, y, z' 
 '-x, y+1/2, -z+1/2' 
 '-x, -y, -z' 
 'x, -y-1/2, z-1/2' 
 
_cell_length_a    18.3660 
_cell_length_b     6.0076 
_cell_length_c    23.1230 
_cell_angle_alpha  90.000 
_cell_angle_beta  122.640 
_cell_angle_gamma  90.000 
 
_shelx_F_squared_multiplier     1.000 
 
loop_ 
 _refln_index_h 
 _refln_index_k 
 _refln_index_l 
 _refln_F_squared_calc 
 _refln_F_squared_meas 
 _refln_F_squared_sigma 
 _refln_observed_status 
   3   0   0     1273.82     1152.01      8.20 o 
   4   0   0    15529.65    14644.49    334.55 o 
   5   0   0    13085.32    12218.57    133.42 o 
   6   0   0      785.51      826.57     10.08 o 
   7   0   0       32.71       47.35      3.28 o 
   8   0   0     1023.94      961.31     12.21 o 
   9   0   0     6462.19     6271.22     62.78 o 
  10   0   0     2012.45     1926.82     22.96 o 
  11   0   0     2052.08     2004.09     25.23 o 
  12   0   0      409.19      424.45     10.15 o 
  13   0   0      600.15      644.55     19.26 o 
  14   0   0     2061.46     2169.62     58.02 o 
  15   0   0       78.01       86.24      9.63 o 
  16   0   0     1139.98     1228.87     32.65 o 
  17   0   0       51.98       60.87     18.38 o 
  18   0   0     1067.08     1163.31     65.11 o 
  19   0   0      425.08      437.01     30.74 o 
  20   0   0       71.28       46.17     16.36 o 
   1   1   0     1298.53     1421.47      6.53 o 
   2   1   0      156.50      179.38      2.49 o 
   3   1   0      541.79      580.27      7.42 o 
   4   1   0     2173.80     2143.26     12.89 o 
   5   1   0      967.66     1073.36      6.68 o 
   6   1   0      207.66      188.39      3.44 o 
   7   1   0     1389.79     1406.21      9.66 o 
   8   1   0     3877.32     3983.28     26.57 o 
   9   1   0       11.44        9.60      2.49 o 
  10   1   0     1280.52     1296.67     11.86 o 
  11   1   0       17.38       20.02      2.93 o 
  12   1   0      251.78      261.13      6.79 o 
  13   1   0       10.81       10.10      3.80 o 
  14   1   0       65.82       76.84      6.10 o 
  15   1   0      666.44      718.89     18.01 o 
  16   1   0       12.17        8.92      4.84 o 
  17   1   0        1.67        1.06      5.05 o 
  18   1   0        2.52        2.83     10.35 o 
  19   1   0       18.36       14.30      9.90 o 
   0   2   0    10608.00    11415.22    106.77 o 
   1   2   0     1877.52     1919.52     11.25 o 
   2   2   0     7152.56     7196.20     51.40 o 
   3   2   0     3213.94     3083.99     24.91 o 
   4   2   0     2081.03     2011.39     17.07 o 
   5   2   0      569.60      431.54      9.56 o 
   6   2   0      904.56      998.01     15.79 o 
   7   2   0     2037.95     2193.22     21.70 o 
   8   2   0       98.43       89.21      3.88 o 
   9   2   0     6487.18     6790.32     66.69 o 
  10   2   0      527.61      544.24     10.15 o 
  11   2   0     1252.71     1201.00     17.34 o 
  12   2   0      443.16      444.17     11.93 o 
  13   2   0      123.03      118.43      5.42 o 
  14   2   0      739.13      808.46     18.05 o 
  15   2   0        0.19       -0.04      3.58 o 
  16   2   0     1082.88     1131.65     31.07 o 
  17   2   0      120.42       58.41     40.15 o 
  19   2   0       84.36        8.04     16.66 o 
   1   3   0    11312.23    11817.48     85.16 o 
   2   3   0      453.75      407.04      6.81 o 
   3   3   0     1232.81     1168.12     18.88 o 
   4   3   0     1750.67     1700.80     14.90 o 
   5   3   0      866.93      923.03      8.71 o 
   6   3   0     1629.68     1715.45     12.75 o 
   7   3   0       72.04       99.92      8.52 o 
   8   3   0      438.36      455.22     16.96 o 
   9   3   0      777.23      751.50     18.97 o 
  10   3   0      535.16      502.05     19.11 o 
  11   3   0      224.07      228.56     16.70 o 
  12   3   0      259.77      294.68     15.58 o 
  13   3   0      279.45      295.43     19.44 o 
  14   3   0        0.77       -8.24     10.65 o 
  15   3   0      653.12      736.38     37.22 o 
  16   3   0        3.72        0.39      7.61 o 
  17   3   0      129.20       -0.43     10.36 o 
  18   3   0       60.11       -0.15     13.59 o 
   0   4   0      123.83      126.33      7.38 o 
   1   4   0      512.33      543.92      8.06 o 
   2   4   0      766.91      806.50     12.25 o 
   3   4   0      336.66      341.46      8.23 o 
   4   4   0      485.58      514.25      9.55 o 
   5   4   0      473.64      468.52      8.87 o 
   6   4   0       31.93       34.24      2.83 o 
   7   4   0      491.01      522.97      7.87 o 
   8   4   0      290.62      307.35     14.20 o 
   9   4   0      242.96      276.17     16.41 o 
  10   4   0      160.77      159.79     15.40 o 
  11   4   0      323.17      331.10     18.15 o 
  12   4   0      155.78      154.96     17.64 o 
  13   4   0      138.59      146.20     18.36 o 
  14   4   0       55.72       70.94     20.46 o 
  15   4   0        7.73       -3.29     12.49 o 
  16   4   0      155.55      -17.39     23.82 o 
   1   5   0     1485.28     1568.92     27.73 o 
   2   5   0      523.74      532.73     15.75 o 
   3   5   0     2734.55     2764.98     33.70 o 
   4   5   0      810.56      806.47     14.24 o 
   5   5   0      974.53      993.52     14.78 o 
   6   5   0      894.86      943.82     13.59 o 
   7   5   0       32.72       33.66      3.19 o 
   8   5   0      444.89      490.56     19.84 o 
   9   5   0      186.60      184.29     22.29 o 
  10   5   0       81.31       96.11     13.61 o 
  11   5   0      150.17      169.30     19.93 o 
  12   5   0      296.67      346.14     31.40 o 
  13   5   0      457.06      490.62     51.31 o 
  14   5   0       97.65       -3.07     19.87 o 
  15   5   0      153.70       -2.34     20.17 o 
   0   6   0        2.22       -7.31     18.41 o 
   1   6   0       23.26        2.59     11.79 o 
   2   6   0       30.10       35.91      7.79 o 
   3   6   0       50.51       55.25     12.02 o 
   4   6   0       44.69       50.55      7.80 o 
   5   6   0       97.97       91.78     10.64 o 
   6   6   0       10.11        7.52      4.50 o 
   7   6   0       39.44       35.12     10.90 o 
   8   6   0       19.48       19.14     13.53 o 
   9   6   0       32.33       43.89     17.23 o 
  10   6   0        4.72        8.64     13.50 o 
  11   6   0        0.33      -12.27     20.16 o 
  12   6   0        5.30       12.42     21.33 o 
   1   7   0      357.99      430.19     89.02 o 
   2   7   0        0.57        1.29      7.15 o 
   3   7   0      343.53      332.58     18.93 o 
   4   7   0      226.65      230.52     15.04 o 
   5   7   0        6.25        7.14     10.98 o 
   6   7   0      187.75      206.22     28.20 o 
   7   7   0        4.39       -1.31     13.15 o 
   8   7   0       87.96       91.32     28.20 o 
 -20   1   1      299.87      401.43     25.80 o 
 -19   1   1       70.29       83.78     31.90 o 
 -18   1   1      810.73      883.46     21.77 o 
 -17   1   1      439.63      488.89     14.91 o 
 -16   1   1      372.07      396.72     15.04 o 
 -15   1   1     1622.17     1719.47     28.14 o 
 -14   1   1       27.54       23.68      3.80 o 
 -13   1   1     1517.84     1553.44     18.77 o 
 -12   1   1       63.60       70.75      4.16 o 
 -11   1   1     2216.80     2140.90     18.40 o 
 -10   1   1     3311.52     3340.17     26.90 o 
  -9   1   1     1648.19     1553.52     13.41 o 
  -8   1   1     3291.22     3064.40     22.26 o 
  -7   1   1        3.79        4.00      1.70 o 
  -6   1   1     1279.15      990.01      7.34 o 
  -5   1   1      478.56      379.70      3.34 o 
  -4   1   1     6259.00     6851.69     44.99 o 
  -3   1   1     1583.38     1739.89     14.56 o 
  -2   1   1     6021.37     6182.75     47.74 o 
  -1   1   1    24062.75    26006.66    325.98 o 
   0   1   1    23147.46    25186.28    207.45 o 
   1   1   1    30300.60    34058.25    305.78 o 
   2   1   1     3678.96     3460.55     26.21 o 
   3   1   1    14108.98    13875.41    119.43 o 
   4   1   1        0.59        8.32      2.74 o 
   5   1   1      243.12      417.37      3.68 o 
   6   1   1      833.34      839.95      6.92 o 
   7   1   1      246.20      192.38      4.18 o 
   8   1   1     1907.45     1948.46     15.62 o 
   9   1   1     1140.07     1072.65     10.91 o 
  10   1   1      238.24      215.54      5.71 o 
  11   1   1      121.38      110.25      4.41 o 
  12   1   1     2031.57     2025.65     23.92 o 
  13   1   1        2.85        2.27      2.91 o 
  14   1   1      957.52     1048.20     17.17 o 
  15   1   1      223.64      262.84     12.74 o 
  16   1   1      286.91      335.21     15.35 o 
  17   1   1     1415.55     1530.50     47.80 o 
  18   1   1      142.85      137.49     42.61 o 
  19   1   1      481.46      493.10     37.43 o 
 -19   2   1        0.73        1.39     10.18 o 
 -18   2   1       67.49       27.61     15.01 o 
 -17   2   1      226.71      230.65     18.56 o 
 -16   2   1      365.50      358.74     15.04 o 
 -15   2   1       42.35       42.85      5.48 o 
 -14   2   1       23.50       19.83      3.55 o 
 -13   2   1        7.83        0.54      2.56 o 
 -12   2   1      260.31      248.46      8.42 o 
 -11   2   1      147.99      134.47      2.99 o 
 -10   2   1      166.06      150.37      3.36 o 
  -9   2   1       96.35       78.06      2.16 o 
  -8   2   1      679.83      733.77      6.24 o 
  -7   2   1     1677.03     1632.32     11.87 o 
  -6   2   1       22.38       28.09      1.41 o 
  -5   2   1      842.33      979.72     11.52 o 
  -4   2   1     1035.61     1149.92     10.23 o 
  -3   2   1     2258.99     2209.72     21.17 o 
  -2   2   1     1279.98     1307.47     12.36 o 
  -1   2   1      437.40      480.91      4.61 o 
   0   2   1       69.03       70.81      2.13 o 
   1   2   1      593.18      620.04      5.32 o 
   2   2   1     9482.64    10226.41     95.84 o 
   3   2   1      735.17      741.16      7.98 o 
   4   2   1      103.44       64.37      1.27 o 
   5   2   1      905.86      992.72     16.22 o 
   6   2   1      350.01      362.15     12.43 o 
   7   2   1      398.95      371.17     11.27 o 
   8   2   1      852.56      842.63     17.58 o 
   9   2   1      185.74      168.63      9.49 o 
  10   2   1      173.80      183.50      7.08 o 
  11   2   1      161.89      149.37     10.06 o 
  12   2   1      124.11       97.35      7.30 o 
  13   2   1      466.47      455.25     20.15 o 
  14   2   1      342.34      321.32     17.72 o 
  15   2   1       89.50       63.35     29.15 o 
  16   2   1       77.59       55.10     38.21 o 
  17   2   1       11.84        8.47     15.34 o 
  18   2   1       39.90        3.35     11.55 o 
 -18   3   1       63.07        1.14      9.29 o 
 -17   3   1       71.03        0.63      9.86 o 
 -16   3   1      347.41      351.26     28.50 o 
 -15   3   1      421.61      527.50     86.43 o 
 -14   3   1        7.95        0.01      6.36 o 
 -13   3   1      191.64      183.86     23.37 o 
 -12   3   1        6.45        4.66      6.35 o 
 -11   3   1     2827.53     2829.33     45.15 o 
 -10   3   1      417.48      403.06     15.40 o 
  -9   3   1     1471.58     1501.23     26.44 o 
  -8   3   1        9.57       10.97      6.48 o 
  -7   3   1       63.48       59.01      1.74 o 
  -6   3   1      226.65      174.77      3.64 o 
  -5   3   1       26.63       27.73      2.11 o 
  -4   3   1     4819.89     4715.11     39.46 o 
  -3   3   1      204.84      193.22      4.02 o 
  -2   3   1     5682.96     5859.24     46.33 o 
  -1   3   1     2716.83     2861.53     20.25 o 
   0   3   1     2124.68     2181.03     18.35 o 
   1   3   1     6424.25     6717.78     48.51 o 
   2   3   1     1046.77     1023.19      8.17 o 
   3   3   1     2712.16     2556.22     24.54 o 
   4   3   1      104.84       96.17      3.35 o 
   5   3   1     1895.85     1720.03     13.49 o 
   6   3   1      311.54      303.78     12.43 o 
   7   3   1      977.18      991.36     20.80 o 
   8   3   1     1437.75     1577.47     27.00 o 
   9   3   1      280.52      271.88     14.43 o 
  10   3   1     1959.57     1907.02     36.57 o 
  11   3   1        0.64       -5.25      6.38 o 
  12   3   1       65.69       60.17     13.68 o 
  13   3   1       51.45       33.94     10.17 o 
  14   3   1      472.12      479.47     22.03 o 
  15   3   1      721.63      706.56     31.58 o 
  16   3   1       73.70        8.62     17.68 o 
  18   3   1       14.33        1.99     11.98 o 
 -17   4   1      143.48       77.78     52.84 o 
 -16   4   1      200.14      246.68     43.26 o 
 -15   4   1       83.50       58.54     48.29 o 
 -14   4   1      569.83      634.24     47.74 o 
 -13   4   1       84.38       67.95     43.84 o 
 -12   4   1      371.87      404.66     23.72 o 
 -11   4   1       89.93       93.03     12.22 o 
 -10   4   1      456.59      474.40     30.56 o 
  -9   4   1      131.53      128.07     12.36 o 
  -8   4   1       15.45        7.77      6.05 o 
  -7   4   1      548.24      551.14     10.92 o 
  -6   4   1       82.28       82.54      4.11 o 
  -5   4   1     1912.14     1913.16     21.12 o 
  -4   4   1      498.34      465.19      7.76 o 
  -3   4   1      814.54      744.01     12.69 o 
  -2   4   1      276.79      241.75      6.88 o 
  -1   4   1     1428.29     1460.21     16.13 o 
   0   4   1     1305.96     1300.93     13.97 o 
   1   4   1       19.66       23.87      2.68 o 
   2   4   1       44.17       42.00      4.16 o 
   3   4   1        0.13        5.50      2.91 o 
   4   4   1     1653.91     1629.38     19.06 o 
   5   4   1       93.10      104.61      4.08 o 
   6   4   1     1266.44     1292.26     14.65 o 
   7   4   1       41.63       50.77      9.33 o 
   8   4   1      258.52      258.90     15.81 o 
   9   4   1      124.61      115.33     12.19 o 
  10   4   1      229.43      223.48     15.45 o 
  11   4   1      276.04      313.47     20.89 o 
  12   4   1        7.09       13.63     10.65 o 
  13   4   1      323.04      374.26     24.89 o 
  14   4   1      155.95      167.21     25.10 o 
  16   4   1      169.19        2.92     19.14 o 
 -15   5   1        2.78       13.51     21.70 o 
 -14   5   1       51.39       30.22     15.65 o 
 -13   5   1       35.34       32.61     17.21 o 
 -12   5   1        0.10        1.17     16.36 o 
 -11   5   1      168.70      166.80     24.89 o 
 -10   5   1      117.27      129.73     20.54 o 
  -9   5   1       53.02       54.90     15.62 o 
  -8   5   1       50.98       54.94      2.59 o 
  -7   5   1      148.75      166.14      7.45 o 
  -6   5   1      712.91      718.30     12.46 o 
  -5   5   1      104.17      122.79      9.74 o 
  -4   5   1     1446.62     1391.21     22.77 o 
  -3   5   1        1.25       -0.97      3.80 o 
  -2   5   1      779.91      741.46     15.85 o 
  -1   5   1      104.42       91.36      7.99 o 
   0   5   1       55.02       68.67      6.83 o 
   1   5   1        3.59        1.83      2.85 o 
   2   5   1       15.21       20.18      5.49 o 
   3   5   1       90.74       93.34      9.38 o 
   4   5   1      518.10      498.35     14.50 o 
   5   5   1      284.42      267.43      8.17 o 
   6   5   1      278.63      248.43      6.88 o 
   7   5   1     1074.59     1026.24     22.55 o 
   8   5   1       52.08       54.67     12.29 o 
   9   5   1      112.65      109.16     15.19 o 
  10   5   1      212.61      264.97     25.90 o 
  11   5   1        4.33       -2.19     14.46 o 
  12   5   1       27.96       24.65     19.36 o 
  13   5   1       68.18       78.76     32.88 o 
  14   5   1        2.33      -22.94     24.98 o 
 -13   6   1       20.95       56.98     34.48 o 
 -12   6   1      455.98      569.11     62.13 o 
 -10   6   1      292.20      279.16     38.73 o 
  -9   6   1       17.49       24.44     14.83 o 
  -8   6   1       77.59      105.09     19.11 o 
  -7   6   1       12.06       14.00      3.94 o 
  -6   6   1      103.29       95.68      7.18 o 
  -5   6   1      269.00      287.26     12.46 o 
  -4   6   1        1.33        4.08      5.11 o 
  -3   6   1      667.45      659.12     21.30 o 
  -2   6   1     1077.00     1059.64     26.70 o 
  -1   6   1     1182.18     1204.75     25.16 o 
   0   6   1      743.21      753.39     26.23 o 
   1   6   1      716.09      747.82     30.89 o 
   2   6   1      745.90      797.90     25.92 o 
   3   6   1        2.72        7.61      7.25 o 
   4   6   1     1346.94     1344.64     24.48 o 
   5   6   1       70.70       68.33      7.41 o 
   6   6   1      391.77      396.27     12.93 o 
   7   6   1      264.54      334.40     26.20 o 
   8   6   1        1.51       -5.55     14.90 o 
   9   6   1      216.08      243.18     35.07 o 
  10   6   1        0.22        1.34     11.09 o 
  11   6   1      128.29      114.65     25.13 o 
  -9   7   1        3.47        5.15     14.76 o 
  -8   7   1        0.12       10.08     21.62 o 
  -7   7   1       54.70       52.89     27.91 o 
  -6   7   1        3.47       -0.22      8.63 o 
  -5   7   1       29.09       15.90      8.37 o 
  -4   7   1       11.10        8.86      5.96 o 
  -3   7   1        0.01       -2.40      6.46 o 
  -2   7   1       29.50       24.82      8.60 o 
  -1   7   1        0.28       -0.57      6.96 o 
   0   7   1       18.62        8.96      9.43 o 
   1   7   1        7.15       -3.95     10.81 o 
   2   7   1        0.80       11.12      9.24 o 
   3   7   1       22.60       24.33      8.92 o 
   4   7   1       19.32       13.36      6.56 o 
   5   7   1       19.33       20.31     21.77 o 
   6   7   1       20.44        8.16     12.57 o 
   7   7   1        2.29       15.58     14.57 o 
   8   7   1       13.83        9.83     14.50 o 
 -20   0   2      317.50      351.42     23.18 o 
 -19   0   2      497.17      556.17     26.04 o 
 -18   0   2       46.95       44.66      9.24 o 
 -17   0   2      360.63      390.79     17.31 o 
 -16   0   2      160.85      180.28     13.55 o 
 -15   0   2     2320.54     2357.32     46.63 o 
 -14   0   2      623.16      602.54     15.17 o 
 -13   0   2     1486.92     1571.40     24.90 o 
 -12   0   2     4460.09     4357.59     61.15 o 
 -11   0   2      490.96      489.06     10.93 o 
 -10   0   2    11890.47    11845.55    187.23 o 
  -9   0   2      531.50      502.24     10.31 o 
  -8   0   2     2481.22     2357.88     26.81 o 
  -7   0   2       39.16       35.83      3.06 o 
  -6   0   2     3145.52     2733.48     26.38 o 
  -5   0   2      271.25      233.88      4.91 o 
  -4   0   2      284.03      319.37      5.28 o 
  -3   0   2     1134.73     1111.04     10.85 o 
   1   0   2    24221.62    22011.25   5097.35 o 
   2   0   2     5641.34     5839.79     54.20 o 
   3   0   2   107531.86    95536.99   3260.97 o 
   4   0   2    32294.48    30923.91    412.65 o 
   5   0   2     3988.70     4668.51     48.98 o 
   6   0   2    18054.61    17705.96    338.70 o 
   7   0   2     3283.18     3288.71     37.19 o 
   8   0   2      919.02      991.17     12.43 o 
   9   0   2     2967.94     3067.43     38.00 o 
  10   0   2       59.41       84.75      7.66 o 
  11   0   2     2539.06     2633.07     36.75 o 
  12   0   2      264.01      307.32     12.54 o 
  13   0   2     1059.21     1166.30     28.58 o 
  14   0   2       11.81       11.36      5.89 o 
  15   0   2      737.33      812.58     37.01 o 
  16   0   2       60.31       72.66     13.24 o 
  17   0   2     1017.00     1086.35    100.44 o 
  18   0   2      269.33      304.14     26.77 o 
  19   0   2      121.28       79.34     17.97 o 
 -20   1   2        2.95        5.23      7.13 o 
 -19   1   2        1.84       -5.48      5.81 o 
 -18   1   2      100.84       88.40     13.08 o 
 -17   1   2       12.12       15.18      4.51 o 
 -16   1   2      578.38      602.29     11.68 o 
 -15   1   2       13.60        7.67      3.68 o 
 -14   1   2       35.69       27.33      4.56 o 
 -13   1   2        3.02        8.85      3.29 o 
 -12   1   2       19.55       18.44      3.40 o 
 -11   1   2      163.23      155.85      5.14 o 
 -10   1   2      274.05      295.80      5.62 o 
  -9   1   2       75.97       95.43      3.80 o 
  -8   1   2      157.63      163.28      3.27 o 
  -7   1   2        2.04        1.59      1.38 o 
  -6   1   2     1342.19     1400.75      9.47 o 
  -5   1   2     7645.87     7637.12     55.32 o 
  -4   1   2    11170.94    11253.51    113.39 o 
  -3   1   2       70.73       92.09      3.55 o 
  -2   1   2     1781.81     1848.50     13.83 o 
  -1   1   2        5.98       11.75      1.76 o 
   0   1   2     2158.75     2144.49     18.10 o 
   1   1   2      387.40      405.00      4.32 o 
   2   1   2     7935.23     8498.90     58.29 o 
   3   1   2     6265.16     6327.26     70.21 o 
   4   1   2     2264.47     2460.99     14.74 o 
   5   1   2     2235.03     2255.34     14.03 o 
   6   1   2      126.12      135.81      3.67 o 
   7   1   2     1167.00     1116.85     10.58 o 
   8   1   2      208.40      207.68      4.19 o 
   9   1   2      297.37      341.13      6.12 o 
  10   1   2      104.02      114.85      4.95 o 
  11   1   2      331.47      312.52      6.92 o 
  12   1   2       20.11       19.54      4.49 o 
  13   1   2       34.45       33.95      4.78 o 
  14   1   2      722.55      755.73     15.64 o 
  15   1   2       97.21       82.67      8.22 o 
  16   1   2        4.06        5.75      3.74 o 
  17   1   2        6.65        7.65     10.38 o 
  18   1   2        9.32      -15.05     15.05 o 
 -20   2   2       33.34        9.08      8.46 o 
 -19   2   2      195.00       -1.01     11.73 o 
 -18   2   2       80.93       53.14     22.97 o 
 -17   2   2      882.60      928.95     23.57 o 
 -16   2   2      155.02      143.03      8.20 o 
 -15   2   2      770.19      809.59     18.97 o 
 -14   2   2      321.78      297.06     15.34 o 
 -13   2   2     1511.20     1472.77     27.14 o 
 -12   2   2     2508.56     2453.70     34.91 o 
 -11   2   2      269.28      274.48      4.14 o 
 -10   2   2     2731.68     2795.76     21.48 o 
  -9   2   2      359.02      377.02      4.23 o 
  -8   2   2     1372.18     1317.07      9.74 o 
  -7   2   2      953.17      960.15      7.33 o 
  -6   2   2     1843.46     1790.91     13.87 o 
  -5   2   2      309.39      278.82      4.48 o 
  -4   2   2     3853.81     3780.52     32.02 o 
  -3   2   2    18110.08    18625.85    202.90 o 
  -2   2   2        9.93       14.49      2.12 o 
  -1   2   2    18865.55    19590.54    183.67 o 
   0   2   2     1226.49     1189.72      9.78 o 
   1   2   2     5456.71     5487.32     45.59 o 
   2   2   2     9399.90     9677.69     66.95 o 
   3   2   2     1099.07     1130.72      8.19 o 
   4   2   2     4861.13     4840.79     40.97 o 
   5   2   2       11.58        6.82      1.46 o 
   6   2   2     2091.63     2098.42     21.04 o 
   7   2   2      908.44      843.21     11.22 o 
   8   2   2     2945.85     3075.15     39.45 o 
   9   2   2      307.77      299.58     12.53 o 
  10   2   2      432.33      463.72     14.68 o 
  11   2   2        6.40        3.50      5.21 o 
  12   2   2      467.53      438.76     16.29 o 
  13   2   2      631.29      687.07     24.74 o 
  14   2   2        0.22        5.70     12.56 o 
  15   2   2      888.47     1054.11     97.05 o 
  16   2   2      130.33      104.03     35.72 o 
  17   2   2      668.22      716.54     59.08 o 
  18   2   2      270.96      299.17     35.95 o 
 -19   3   2        4.69        6.11     13.12 o 
 -18   3   2      289.90      307.28     87.56 o 
 -17   3   2        8.91       -1.35      9.56 o 
 -16   3   2      732.78      722.18     31.23 o 
 -15   3   2       41.22       37.39     17.77 o 
 -14   3   2      147.39      106.85     37.95 o 
 -13   3   2      282.75      278.56     18.45 o 
 -12   3   2      281.32      295.99      7.11 o 
 -11   3   2      998.50     1024.67     28.80 o 
 -10   3   2      847.27      900.12     22.33 o 
  -9   3   2     1670.85     1754.61     28.52 o 
  -8   3   2      111.24      117.08      2.87 o 
  -7   3   2      760.20      761.98      7.65 o 
  -6   3   2     1417.28     1521.98     17.65 o 
  -5   3   2      178.21      151.20      3.77 o 
  -4   3   2     3543.15     3861.13     27.75 o 
  -3   3   2      257.82      220.49      4.24 o 
  -2   3   2     3078.36     3115.16     31.61 o 
  -1   3   2      601.68      623.54      7.53 o 
   0   3   2     3983.53     3961.66     33.65 o 
   1   3   2      725.63      700.51      6.95 o 
   2   3   2     4990.65     5012.19     44.08 o 
   3   3   2     1677.19     1655.20     18.07 o 
   4   3   2      937.47      969.43     11.87 o 
   5   3   2     4141.63     4324.58     50.98 o 
   6   3   2        3.09        2.75      4.34 o 
   7   3   2     1066.64     1056.37     21.32 o 
   8   3   2       41.20       31.68      9.01 o 
   9   3   2      534.78      561.44     17.99 o 
  10   3   2       45.63       50.11      9.33 o 
  11   3   2      178.02      158.97     13.03 o 
  12   3   2      761.42      769.10     27.56 o 
  13   3   2       57.99       27.65     25.35 o 
  14   3   2      626.15      607.02     48.26 o 
  15   3   2       57.14       38.49     15.90 o 
  16   3   2       68.89       46.43     36.15 o 
  17   3   2       59.72        2.61     12.33 o 
 -17   4   2      179.52      147.21    105.29 o 
 -16   4   2        3.93       -0.04     10.31 o 
 -15   4   2       18.99       -1.64     12.05 o 
 -14   4   2       63.91       49.54     26.17 o 
 -13   4   2      277.79      287.08     35.37 o 
 -12   4   2      673.17      687.19     28.31 o 
 -11   4   2       13.52       20.17     12.34 o 
 -10   4   2      611.45      646.70     24.59 o 
  -9   4   2       37.96       34.05      9.67 o 
  -8   4   2      779.80      787.80      9.51 o 
  -7   4   2       21.83       16.91      3.05 o 
  -6   4   2       98.44      107.27      5.48 o 
  -5   4   2      830.17      907.58     14.61 o 
  -4   4   2      113.06      126.45      4.05 o 
  -3   4   2     3230.91     3440.17     33.18 o 
  -2   4   2      305.48      308.50      7.82 o 
  -1   4   2      591.68      584.95     10.79 o 
   0   4   2      816.01      830.62      9.63 o 
   1   4   2      637.48      658.25      9.14 o 
   2   4   2       15.75       12.56      3.07 o 
   3   4   2       40.56       42.20      4.77 o 
   4   4   2      178.47      185.69      6.68 o 
   5   4   2      131.68      124.04      3.73 o 
   6   4   2     1110.51     1205.41     24.28 o 
   7   4   2        0.69       11.96      7.61 o 
   8   4   2     2762.34     2829.46     45.82 o 
   9   4   2       16.72       21.18      8.60 o 
  10   4   2      153.35      150.89     19.94 o 
  11   4   2        2.14       -8.74     11.67 o 
  12   4   2        2.02       -5.41     16.36 o 
  13   4   2      261.19      294.02     31.72 o 
  14   4   2        0.37       -5.28     10.63 o 
  15   4   2      121.99      104.10     80.73 o 
  16   4   2       14.52        1.75     17.82 o 
 -16   5   2      183.10      166.47     60.34 o 
 -15   5   2      136.92       78.45     69.41 o 
 -14   5   2      194.10      112.58    103.76 o 
 -13   5   2      714.82      710.45     42.62 o 
 -12   5   2      162.12      186.60     25.49 o 
 -11   5   2      476.70      525.70     27.80 o 
 -10   5   2       38.27       33.65     14.69 o 
  -9   5   2      317.88      333.52      6.21 o 
  -8   5   2       19.31       23.80      3.52 o 
  -7   5   2      831.26      799.34     12.33 o 
  -6   5   2        3.73        8.17      3.38 o 
  -5   5   2      120.35      122.05      7.29 o 
  -4   5   2      150.15      156.72      8.05 o 
  -3   5   2       59.85       64.20      8.41 o 
  -2   5   2     5086.20     5177.82     56.53 o 
  -1   5   2       26.33       34.70      4.54 o 
   0   5   2     3796.07     3826.60     42.16 o 
   1   5   2      296.17      293.42      7.46 o 
   2   5   2     1113.55     1124.41     19.00 o 
   3   5   2     2056.69     2102.41     30.81 o 
   4   5   2      136.03      138.17      7.87 o 
   5   5   2     1413.51     1464.66     18.54 o 
   6   5   2       10.19        6.94      2.27 o 
   7   5   2      862.37      930.51     29.34 o 
   8   5   2       14.99       15.64     11.57 o 
   9   5   2      239.70      247.25     20.12 o 
  10   5   2       39.98       48.28     17.03 o 
  11   5   2      116.65      130.69     18.41 o 
  12   5   2      348.48      359.18     31.83 o 
  13   5   2        0.81       -5.80     11.33 o 
  14   5   2      137.37      134.58     40.33 o 
 -13   6   2        2.88      -11.54     22.35 o 
 -12   6   2       15.50        6.45     14.85 o 
 -11   6   2       62.63       47.34     16.38 o 
 -10   6   2        3.22       -2.82      9.77 o 
  -9   6   2        0.16       -0.08      7.00 o 
  -8   6   2        4.25       -0.77      3.81 o 
  -7   6   2      146.55      146.69      8.81 o 
  -6   6   2        0.45        2.65      3.90 o 
  -5   6   2        4.24        4.79      4.62 o 
  -4   6   2        6.78        7.61      4.87 o 
  -3   6   2       57.99       46.53      8.17 o 
  -2   6   2      197.65      172.22     12.36 o 
  -1   6   2      359.47      364.96     16.30 o 
   0   6   2       13.10        8.94      5.78 o 
   1   6   2       28.83       31.22      8.85 o 
   2   6   2       30.41       39.44      7.95 o 
   3   6   2      173.55      182.64     14.06 o 
   4   6   2       85.01       78.25      7.46 o 
   5   6   2        3.44        2.94      4.57 o 
   6   6   2        7.57       12.94      9.55 o 
   7   6   2       74.14       67.70     13.93 o 
   8   6   2       14.36        2.09      8.64 o 
   9   6   2        8.78       -2.34     15.05 o 
  10   6   2       36.66       37.40     24.55 o 
  11   6   2        5.24       12.56     24.98 o 
  -9   7   2      314.01      338.36     40.63 o 
  -8   7   2       34.94       46.68     17.20 o 
  -7   7   2       46.62       29.77     25.64 o 
  -6   7   2       92.41       64.74     14.32 o 
  -5   7   2       22.92       21.97     10.00 o 
  -4   7   2      286.67      321.57     15.15 o 
  -3   7   2       10.29        6.36      5.81 o 
  -2   7   2      180.04      181.01     19.89 o 
  -1   7   2       12.81       21.77     13.30 o 
   0   7   2      424.36      448.64     23.87 o 
   1   7   2       49.03       47.81     12.38 o 
   2   7   2      259.78      303.09     19.78 o 
   3   7   2      150.29      169.93     13.69 o 
   4   7   2       29.37       23.96     21.77 o 
 -21   1   3      316.85      374.64     19.21 o 
 -20   1   3       60.31       73.10     16.65 o 
 -19   1   3      333.19      399.38     15.50 o 
 -18   1   3      276.29      340.18     29.08 o 
 -17   1   3      114.72      130.67      6.97 o 
 -16   1   3      548.45      644.65     12.78 o 
 -15   1   3       15.41        9.67      3.98 o 
 -14   1   3     2861.52     2914.40     30.16 o 
 -13   1   3      378.45      367.97      7.89 o 
 -12   1   3     8294.17     8455.70     77.10 o 
 -11   1   3     2456.38     2513.34     22.68 o 
 -10   1   3      108.33       89.94      4.70 o 
  -9   1   3     2628.53     2554.62     20.58 o 
  -8   1   3      123.09      159.65      4.44 o 
  -7   1   3     1933.39     1659.58     12.64 o 
  -6   1   3      599.85      616.46      7.11 o 
  -5   1   3     1277.51     1470.52     11.51 o 
  -4   1   3     4519.71     4400.81     33.31 o 
  -3   1   3    26821.67    26678.21    335.86 o 
  -2   1   3    17234.83    16470.60    157.92 o 
  -1   1   3      200.90      174.11      3.93 o 
   0   1   3     6296.94     6483.47    151.05 o 
   1   1   3     2333.42     2622.46     27.26 o 
   2   1   3    18013.98    18183.42    207.05 o 
   3   1   3        7.29        8.23      2.06 o 
   4   1   3    18223.39    18281.84    231.42 o 
   5   1   3     1172.52     1290.39     10.78 o 
   6   1   3     6743.37     6492.18     49.30 o 
   7   1   3     6199.23     6047.71     48.54 o 
   8   1   3        2.22        4.17      1.79 o 
   9   1   3       63.61       42.16      3.78 o 
  10   1   3      204.48      220.28      6.79 o 
  11   1   3      865.84      924.68     13.24 o 
  12   1   3      150.82      157.42      5.31 o 
  13   1   3      290.49      322.26      8.43 o 
  14   1   3       74.87      103.36      6.93 o 
  15   1   3      382.94      403.64     11.01 o 
  16   1   3     1028.85     1156.74     22.34 o 
  17   1   3       66.84       32.43     28.86 o 
  18   1   3      400.51      412.83     27.87 o 
 -20   2   3       57.61       13.81      9.87 o 
 -19   2   3      117.22        1.90      8.36 o 
 -18   2   3      130.22       92.15     40.31 o 
 -17   2   3      621.33      609.30     19.51 o 
 -16   2   3        0.27       -0.30      3.12 o 
 -15   2   3       30.37       22.30      2.87 o 
 -14   2   3      213.50      228.25      5.01 o 
 -13   2   3      499.72      467.05     11.71 o 
 -12   2   3      141.84      124.69      3.79 o 
 -11   2   3      239.78      236.67      5.58 o 
 -10   2   3       29.75       24.19      4.07 o 
  -9   2   3      279.24      303.53      4.34 o 
  -8   2   3      348.64      476.58      5.63 o 
  -7   2   3      612.41      639.36      8.32 o 
  -6   2   3      536.60      743.66      8.36 o 
  -5   2   3     1092.91     1028.46     18.17 o 
  -4   2   3     4169.89     3914.89     37.95 o 
  -3   2   3     2879.13     2679.25     32.76 o 
  -2   2   3      151.86      179.92      4.30 o 
  -1   2   3      529.54      652.04      9.97 o 
   0   2   3        6.62        6.62      1.79 o 
   1   2   3      536.23      574.09      7.25 o 
   2   2   3      104.65      122.81      4.46 o 
   3   2   3     2321.34     2360.08     15.32 o 
   4   2   3      233.02      241.27      5.11 o 
   5   2   3     1078.38     1098.85     15.10 o 
   6   2   3      671.46      644.13     15.84 o 
   7   2   3      887.53      849.40     23.89 o 
   8   2   3        6.39       -0.32      2.25 o 
   9   2   3      683.89      730.12     15.41 o 
  10   2   3       79.52       65.80      5.97 o 
  11   2   3       11.09       -0.22      6.23 o 
  12   2   3     1015.91     1035.31     28.76 o 
  13   2   3      293.81      316.00     25.64 o 
  14   2   3      150.06      145.09     45.32 o 
  15   2   3       58.05       31.17     25.64 o 
  16   2   3        4.86        6.47     11.31 o 
  17   2   3      282.98      244.79    153.39 o 
 -19   3   3       93.56        4.22     12.37 o 
 -18   3   3       63.54        1.73      9.28 o 
 -17   3   3       13.17       11.85      6.44 o 
 -16   3   3      170.97      104.51     35.48 o 
 -15   3   3        0.61       -2.83      5.17 o 
 -14   3   3      781.16      768.31     26.01 o 
 -13   3   3       12.84       19.92      5.44 o 
 -12   3   3     1523.68     1530.64     20.86 o 
 -11   3   3      848.17      823.22     13.61 o 
 -10   3   3     1053.42     1037.91     10.71 o 
  -9   3   3      723.71      678.83     14.29 o 
  -8   3   3       20.39       12.17      1.14 o 
  -7   3   3       14.04       15.70      3.33 o 
  -6   3   3      137.15      163.46      3.63 o 
  -5   3   3     2392.79     2375.43     19.29 o 
  -4   3   3      189.23      250.84      4.71 o 
  -3   3   3      430.48      431.06      5.97 o 
  -2   3   3     2566.43     2710.00     25.80 o 
  -1   3   3     1273.79     1290.67     13.14 o 
   0   3   3    12419.93    12910.19    120.09 o 
   1   3   3     1158.60     1197.70     10.07 o 
   2   3   3     1805.27     1627.50     13.38 o 
   3   3   3       75.14       93.48      4.11 o 
   4   3   3     1065.19      946.34     11.37 o 
   5   3   3      319.29      345.64     15.23 o 
   6   3   3     1360.94     1321.93     29.01 o 
   7   3   3     1874.39     1838.59     34.40 o 
   8   3   3      147.87      153.11     12.71 o 
   9   3   3     1616.77     1628.93     39.55 o 
  10   3   3      110.90      108.85     14.81 o 
  11   3   3       94.64      110.28     14.14 o 
  12   3   3       14.47       14.94     10.01 o 
  13   3   3      243.27      289.13     25.42 o 
  14   3   3      643.76      684.34     31.08 o 
  15   3   3      160.28      130.29     93.01 o 
  16   3   3      315.31      331.49     47.21 o 
  17   3   3        1.35       -3.53     12.79 o 
 -18   4   3       68.95       28.99     23.64 o 
 -17   4   3      285.21      289.52     90.95 o 
 -16   4   3       72.95       44.75     15.65 o 
 -15   4   3     1001.94     1109.06     44.04 o 
 -14   4   3       84.51       49.98     36.09 o 
 -13   4   3      812.76      841.50     32.22 o 
 -12   4   3       88.28       93.97     14.93 o 
 -11   4   3      341.21      360.43     31.41 o 
 -10   4   3      405.64      388.13      8.45 o 
  -9   4   3       46.21       43.86      4.12 o 
  -8   4   3      845.21      847.38     13.39 o 
  -7   4   3        3.30        2.72      2.39 o 
  -6   4   3      484.86      447.19      5.60 o 
  -5   4   3      577.21      576.20      8.63 o 
  -4   4   3      409.45      413.77      8.85 o 
  -3   4   3     1006.71      995.07     12.91 o 
  -2   4   3     1045.73     1092.43     14.37 o 
  -1   4   3     1522.37     1472.01     15.96 o 
   0   4   3      290.69      279.92      6.90 o 
   1   4   3     1219.46     1120.54     12.12 o 
   2   4   3       68.84       93.52      3.98 o 
   3   4   3     1341.54     1381.63     18.25 o 
   4   4   3     1319.89     1341.19     19.39 o 
   5   4   3       75.42       76.01      2.60 o 
   6   4   3     1541.16     1589.60     43.06 o 
   7   4   3      110.10      114.02     13.13 o 
   8   4   3      134.24      124.22     15.68 o 
   9   4   3      791.77      790.69     27.76 o 
  10   4   3      247.13      273.50     24.15 o 
  11   4   3        4.81       17.83     13.32 o 
  12   4   3       99.33      106.33     17.20 o 
  13   4   3       80.56       84.41     20.77 o 
  14   4   3       41.35       38.86     26.59 o 
  15   4   3      274.11      320.09     34.00 o 
 -16   5   3       31.99       -0.79     17.67 o 
 -15   5   3       59.19       36.36     18.95 o 
 -14   5   3      180.01      123.59     42.17 o 
 -13   5   3        1.01       12.35     13.81 o 
 -12   5   3      108.96      130.89     23.87 o 
 -11   5   3      184.97      200.93     22.58 o 
 -10   5   3       26.31       17.08      1.69 o 
  -9   5   3       82.04       84.82      7.55 o 
  -8   5   3       85.11       88.76      5.18 o 
  -7   5   3      154.37      146.48      7.86 o 
  -6   5   3      222.23      226.26      8.32 o 
  -5   5   3      229.75      219.96     10.04 o 
  -4   5   3        4.85        1.44      3.46 o 
  -3   5   3     2047.07     2041.65     21.81 o 
  -2   5   3     1198.43     1199.49     18.04 o 
  -1   5   3      748.49      753.24     12.45 o 
   0   5   3      581.91      537.77     11.13 o 
   1   5   3       21.21       18.36      3.43 o 
   2   5   3        1.44        4.18      5.01 o 
   3   5   3      986.94      986.97     20.47 o 
   4   5   3      135.93      142.22      8.83 o 
   5   5   3      166.54      164.48      4.92 o 
   6   5   3        2.53        1.09      0.99 o 
   7   5   3      483.54      559.03     80.20 o 
   8   5   3        0.12       -1.24      7.59 o 
   9   5   3      262.34      270.83     24.56 o 
  10   5   3      126.23      126.95     22.84 o 
  11   5   3       29.61       20.75     23.96 o 
  13   5   3        2.74        2.34     18.41 o 
 -13   6   3      180.03      181.72     31.34 o 
 -11   6   3      471.27      632.00     83.33 o 
 -10   6   3      441.95      469.37     33.56 o 
  -9   6   3      402.02      452.28     30.47 o 
  -8   6   3      406.47      418.06     11.20 o 
  -7   6   3       19.39       11.63      5.34 o 
  -6   6   3      314.04      324.93     13.83 o 
  -5   6   3       40.44       42.06      6.76 o 
  -4   6   3        4.94        8.07      4.76 o 
  -3   6   3      103.48      105.25      7.87 o 
  -2   6   3       46.60       63.85      9.48 o 
  -1   6   3      729.46      697.24     14.82 o 
   0   6   3      644.91      659.49     15.20 o 
   1   6   3     1693.49     1678.33     39.89 o 
   2   6   3       25.80       18.20      6.73 o 
   3   6   3     1019.35     1073.25     24.04 o 
   4   6   3      216.44      233.77     10.25 o 
   5   6   3      536.76      552.47     24.92 o 
   6   6   3      210.94      215.64     23.80 o 
   7   6   3      129.63      156.94     29.52 o 
   8   6   3      229.03      283.76     28.36 o 
   9   6   3        0.74        5.90     10.54 o 
  10   6   3      367.27      398.43     33.48 o 
  11   6   3       17.91       24.97     17.51 o 
  -9   7   3        9.40        7.32     15.77 o 
  -8   7   3       11.33       11.40     21.33 o 
  -7   7   3        0.73       -8.04     11.90 o 
  -6   7   3        0.56       -0.79      5.36 o 
  -5   7   3       20.27       18.09      7.69 o 
  -4   7   3        1.18       -0.34      5.70 o 
  -3   7   3       27.63       32.31      7.67 o 
  -2   7   3       13.30        6.75      5.71 o 
  -1   7   3       36.38       29.24     10.96 o 
   0   7   3       18.95       22.40     10.95 o 
   1   7   3        0.42       -6.23      8.54 o 
   2   7   3        3.31        8.84      8.66 o 
   3   7   3       25.94       19.47     10.20 o 
   4   7   3        0.16       -3.07     16.66 o 
   5   7   3        0.02      -12.86     21.48 o 
   6   7   3       11.93       37.55     27.61 o 
 -21   0   4      222.56      210.26     56.36 o 
 -20   0   4      755.21      824.49     25.03 o 
 -19   0   4       20.55       26.35      8.93 o 
 -18   0   4      121.72      145.62     13.11 o 
 -17   0   4       43.29       59.77     10.83 o 
 -16   0   4      682.32      696.72     19.40 o 
 -15   0   4      640.74      628.16     17.39 o 
 -14   0   4     1067.56     1045.13     22.31 o 
 -13   0   4     7671.08     7475.30     97.19 o 
 -12   0   4       14.74       29.13      5.11 o 
 -11   0   4    10933.20    10616.65    166.87 o 
 -10   0   4       40.96       38.81      4.42 o 
  -9   0   4     5761.75     5686.74     65.32 o 
  -8   0   4      732.40      670.42     12.19 o 
  -7   0   4      674.08      591.74     11.06 o 
  -6   0   4     1279.61     1589.05     20.45 o 
  -5   0   4     3093.03     3002.84     68.83 o 
  -4   0   4    25134.20    26833.85    409.40 o 
  -3   0   4        6.26       17.85      3.43 o 
  -2   0   4    22305.91    23363.97    336.04 o 
  -1   0   4      597.98      550.64     11.67 o 
   0   0   4      285.80      248.92      9.96 o 
   1   0   4     8783.13     8261.73     99.51 o 
   2   0   4       43.76       41.35      4.09 o 
   3   0   4    25599.69    26218.13    790.46 o 
   4   0   4     3659.38     4269.82     53.82 o 
   5   0   4    41200.54    40336.14   1412.39 o 
   6   0   4     1421.26     1723.94     23.37 o 
   7   0   4     2143.05     2307.45     30.87 o 
   8   0   4      313.62      304.57     10.64 o 
   9   0   4      881.16      919.06     21.09 o 
  10   0   4     3873.98     4113.23     70.75 o 
  11   0   4        1.90        1.32      4.11 o 
  12   0   4      124.08      180.35     12.77 o 
  13   0   4      369.42      377.42     17.09 o 
  14   0   4     1564.48     1613.28     32.79 o 
  15   0   4      331.41      368.99     18.69 o 
  16   0   4      797.20      815.35     25.19 o 
  17   0   4       71.85       73.32     11.56 o 
 -21   1   4       35.66       23.51     12.86 o 
 -20   1   4        1.39        4.95      6.24 o 
 -19   1   4       72.94       73.21      8.01 o 
 -18   1   4        7.30       10.80      5.78 o 
 -17   1   4       67.05       85.51      6.87 o 
 -16   1   4       28.09       26.89      4.46 o 
 -15   1   4      197.25      185.51     11.24 o 
 -14   1   4      186.02      182.68      6.49 o 
 -13   1   4      397.81      396.62      8.89 o 
 -12   1   4      547.96      575.13      9.08 o 
 -11   1   4      220.63      236.02     18.31 o 
 -10   1   4     1443.44     1555.00     15.47 o 
  -9   1   4      160.48      174.24      4.48 o 
  -8   1   4     1137.30     1170.84     11.25 o 
  -7   1   4       42.54       60.18      2.81 o 
  -6   1   4      148.30      127.73      4.64 o 
  -5   1   4    23217.23    23086.64    251.35 o 
  -4   1   4      177.35      163.50      3.99 o 
  -3   1   4       25.66       43.22      2.55 o 
  -2   1   4      136.54      165.77      7.05 o 
  -1   1   4     6536.89     6377.45     67.79 o 
   0   1   4     1285.52     1227.14     11.49 o 
   1   1   4     1751.41     1660.73     21.37 o 
   2   1   4     2391.72     2454.47     37.51 o 
   3   1   4     1914.97     1991.15     19.05 o 
   4   1   4     2614.72     2717.12     20.56 o 
   5   1   4     2675.93     2818.03     22.17 o 
   6   1   4     2564.69     2484.98     21.89 o 
   7   1   4      311.25      325.33      5.15 o 
   8   1   4       29.66       41.63      3.07 o 
   9   1   4       87.34       89.82      4.31 o 
  10   1   4       37.84       41.58      4.04 o 
  11   1   4       18.65       12.65      3.05 o 
  12   1   4       70.69       69.19      4.62 o 
  13   1   4        8.73        8.45      3.55 o 
  14   1   4        1.96        4.50      4.34 o 
  15   1   4        1.80        1.85      3.93 o 
  16   1   4        0.67        5.49      8.12 o 
  17   1   4       65.86       41.84     13.90 o 
 -20   2   4      170.99       54.58     31.15 o 
 -19   2   4        8.54        0.23      5.57 o 
 -18   2   4      435.43      512.16     21.32 o 
 -17   2   4       56.70       53.17      5.90 o 
 -16   2   4      237.03      255.34     12.45 o 
 -15   2   4      318.84      301.77      7.12 o 
 -14   2   4     1442.85     1362.27     18.19 o 
 -13   2   4     4923.87     4850.03     57.22 o 
 -12   2   4      994.26     1010.69     11.59 o 
 -11   2   4     5032.92     5010.95     42.18 o 
 -10   2   4        2.73        2.26      1.90 o 
  -9   2   4     1603.39     1466.55     13.63 o 
  -8   2   4     2460.01     2404.16     22.28 o 
  -7   2   4      103.74       62.62      3.34 o 
  -6   2   4     4731.44     4879.12     42.18 o 
  -5   2   4     1772.22     1775.13     15.39 o 
  -4   2   4    12084.29    12198.35    126.26 o 
  -3   2   4      184.75      185.47      4.61 o 
  -2   2   4     2818.72     2752.84     32.81 o 
  -1   2   4      911.95      888.12     11.42 o 
   0   2   4    10516.72    10847.10    117.28 o 
   1   2   4     3669.00     3405.42     28.84 o 
   2   2   4     1508.50     1568.81     14.17 o 
   3   2   4     4011.87     3967.22     32.08 o 
   4   2   4      361.90      345.68      4.32 o 
   5   2   4    13424.85    14206.02    159.39 o 
   6   2   4      806.24      788.82     13.31 o 
   7   2   4     4489.78     4710.66     53.48 o 
   8   2   4      875.01      874.02     16.82 o 
   9   2   4       12.66       15.06      5.51 o 
  10   2   4      561.63      621.92     15.45 o 
  11   2   4        5.23        9.30      4.82 o 
  12   2   4      405.69      482.49     24.60 o 
  13   2   4       16.72       22.35     15.49 o 
  14   2   4      321.41      373.17     28.73 o 
  15   2   4       24.23       19.81     11.07 o 
  16   2   4      394.61      395.99     33.01 o 
  17   2   4      175.97      130.56     86.15 o 
 -20   3   4        2.71        9.98     15.58 o 
 -19   3   4       60.07        1.32     10.64 o 
 -18   3   4        8.23       -1.00      8.41 o 
 -17   3   4      194.27       -1.64     11.03 o 
 -16   3   4      295.01      305.17     16.08 o 
 -15   3   4      392.98      411.89     14.39 o 
 -14   3   4      835.78      858.64     16.74 o 
 -13   3   4      328.38      305.06      6.48 o 
 -12   3   4     1217.11     1208.15     24.56 o 
 -11   3   4       42.49       38.99      3.20 o 
 -10   3   4     1751.49     1763.43     17.42 o 
  -9   3   4       53.78       63.80      3.60 o 
  -8   3   4      956.99      941.96     14.09 o 
  -7   3   4       91.28      131.60      6.87 o 
  -6   3   4      698.72      624.97     10.02 o 
  -5   3   4     1085.19     1048.02      9.82 o 
  -4   3   4      303.51      291.52      4.92 o 
  -3   3   4     5322.46     5462.54     45.33 o 
  -2   3   4     1525.75     1697.93     15.82 o 
  -1   3   4     5182.84     5415.94     47.40 o 
   0   3   4     1505.32     1528.12     15.07 o 
   1   3   4     1859.50     1841.83     17.17 o 
   2   3   4     3361.50     3334.64     25.37 o 
   3   3   4        5.28        3.12      1.12 o 
   4   3   4     4405.75     4430.55     44.40 o 
   5   3   4      261.49      266.00     12.88 o 
   6   3   4      768.54      703.38     20.29 o 
   7   3   4      177.26      182.13     14.63 o 
   8   3   4      719.00      732.71     23.30 o 
   9   3   4       25.55       30.58      9.67 o 
  10   3   4      366.98      367.23     32.60 o 
  11   3   4      114.02       92.64     14.07 o 
  12   3   4        1.93        0.23      8.42 o 
  13   3   4      153.47      170.83     23.40 o 
  14   3   4       36.28       54.94     27.03 o 
  15   3   4      288.54      235.07    153.98 o 
  16   3   4      108.06       46.95     44.64 o 
 -18   4   4      128.72       33.92     31.66 o 
 -17   4   4        7.78        5.98     12.91 o 
 -16   4   4       41.19       20.25     17.58 o 
 -15   4   4       79.55       68.91     28.43 o 
 -14   4   4      150.60      134.41     50.81 o 
 -13   4   4      644.94      673.61     32.68 o 
 -12   4   4        1.31       -6.84     12.19 o 
 -11   4   4      245.13      247.36      3.91 o 
 -10   4   4        4.08        6.71      3.83 o 
  -9   4   4      299.81      278.40      6.18 o 
  -8   4   4      342.53      327.90      9.42 o 
  -7   4   4      144.77      145.16      4.71 o 
  -6   4   4      110.76      105.50      3.75 o 
  -5   4   4      436.45      490.97      7.71 o 
  -4   4   4      501.42      501.80      8.30 o 
  -3   4   4       59.08       66.65      3.98 o 
  -2   4   4     2273.02     2369.35     24.69 o 
  -1   4   4       54.84       70.54      4.21 o 
   0   4   4     2069.30     2161.19     23.67 o 
   1   4   4     1312.03     1281.39     13.69 o 
   2   4   4        8.55       10.16      2.18 o 
   3   4   4      847.60      842.94     10.93 o 
   4   4   4        1.27        0.52      3.79 o 
   5   4   4       20.27       27.92      2.53 o 
   6   4   4      543.79      562.70     27.16 o 
   7   4   4      152.29      152.49     14.62 o 
   8   4   4      133.89      122.44     17.99 o 
   9   4   4      204.68      195.63     21.72 o 
  10   4   4       21.39       22.72     14.30 o 
  11   4   4       99.44       93.37     28.20 o 
  12   4   4      304.03      362.34     35.52 o 
  13   4   4       85.25       96.48     18.35 o 
  14   4   4      185.72        1.90     18.12 o 
  15   4   4       12.35       11.72     16.42 o 
 -16   5   4       88.36       60.88     22.22 o 
 -15   5   4      218.37      185.27     59.98 o 
 -14   5   4      588.39      653.57     42.11 o 
 -13   5   4      137.56      145.37     24.12 o 
 -12   5   4      850.19      966.23     93.00 o 
 -11   5   4        8.18        2.34      2.07 o 
 -10   5   4      616.73      646.13     22.92 o 
  -9   5   4      228.19      252.00      8.44 o 
  -8   5   4     1373.23     1432.84     24.21 o 
  -7   5   4      496.70      531.31     13.41 o 
  -6   5   4       49.99       42.10      2.97 o 
  -5   5   4      201.10      225.49      7.91 o 
  -4   5   4       14.41       15.91      3.75 o 
  -3   5   4      563.58      589.59     13.54 o 
  -2   5   4        9.92       16.82      4.39 o 
  -1   5   4      301.16      281.94      8.94 o 
   0   5   4      138.76      149.73      6.35 o 
   1   5   4     2299.56     2311.68     24.33 o 
   2   5   4     1576.23     1604.25     27.56 o 
   3   5   4      908.52      899.62     20.70 o 
   4   5   4     1652.37     1737.46     26.21 o 
   5   5   4      121.00      126.66      4.35 o 
   6   5   4     1537.08     1627.09     40.10 o 
   7   5   4      141.17      140.82     19.36 o 
   8   5   4      618.93      659.90     28.89 o 
   9   5   4      153.68      174.29     23.77 o 
  10   5   4       66.00       80.21     19.93 o 
  11   5   4      290.05      339.52     26.42 o 
  12   5   4        8.87       -4.09     13.67 o 
  13   5   4       77.88      104.03     35.80 o 
 -14   6   4        0.59      -16.99     18.05 o 
 -13   6   4       13.65        1.96     13.06 o 
 -12   6   4       59.39       51.18     16.99 o 
 -11   6   4        7.70        5.39     10.78 o 
 -10   6   4       10.15       17.85     12.27 o 
  -9   6   4        1.64        2.76      5.06 o 
  -8   6   4       52.17       46.00      7.27 o 
  -7   6   4      242.19      237.23     11.51 o 
  -6   6   4       22.09       28.38      6.93 o 
  -5   6   4        2.50       -1.29      3.91 o 
  -4   6   4       84.65       83.57      7.98 o 
  -3   6   4       26.27       22.48      5.03 o 
  -2   6   4       13.64       17.90      4.45 o 
  -1   6   4       84.74       73.75      7.49 o 
   0   6   4      115.45      107.46     10.17 o 
   1   6   4      130.39      135.79     14.96 o 
   2   6   4        0.15       -5.19      5.28 o 
   3   6   4        7.32       13.96      6.68 o 
   4   6   4       16.05       12.66     11.25 o 
   5   6   4       56.22       50.64     16.15 o 
   6   6   4       10.47       14.22     13.18 o 
   7   6   4        4.94        1.78     13.00 o 
   8   6   4        8.48       -5.26     17.09 o 
  10   6   4       12.85       21.92     27.76 o 
 -10   7   4      333.54      386.85     28.82 o 
  -9   7   4       52.58       66.11     16.75 o 
  -8   7   4      312.55      328.08     23.92 o 
  -7   7   4      131.54       68.72     44.23 o 
  -6   7   4       50.02       27.90     11.13 o 
  -5   7   4      445.86      465.04     19.82 o 
  -4   7   4       38.05       35.52      8.42 o 
  -3   7   4      237.48      265.31     17.89 o 
  -2   7   4       29.01       18.87      7.89 o 
  -1   7   4      243.77      278.14     17.32 o 
   0   7   4      195.66      183.31     17.75 o 
   1   7   4       90.01       85.09     11.17 o 
   2   7   4      494.46      495.77     20.60 o 
   3   7   4       37.44       40.24     16.88 o 
   4   7   4      245.01      288.79     32.88 o 
   5   7   4        0.21       -3.07     14.03 o 
   6   7   4      123.82      141.17     24.12 o 
 -21   1   5      119.76      127.93     24.57 o 
 -20   1   5      158.62      144.31     15.48 o 
 -19   1   5      203.86      233.96     10.45 o 
 -18   1   5       48.98       62.75      6.50 o 
 -17   1   5      219.01      271.20     10.68 o 
 -16   1   5       43.66       41.60      6.01 o 
 -15   1   5     1830.08     1956.87     25.07 o 
 -14   1   5     1208.47     1266.20     15.64 o 
 -13   1   5     4337.30     4370.44     42.51 o 
 -12   1   5     2815.08     2908.29     28.37 o 
 -11   1   5     1725.69     1723.34     22.92 o 
 -10   1   5     3218.84     3084.75     26.09 o 
  -9   1   5      505.21      485.44      7.27 o 
  -8   1   5     1975.78     1693.72     16.17 o 
  -7   1   5       96.71       97.14      4.47 o 
  -6   1   5     1279.98     1049.58     11.78 o 
  -5   1   5    10404.72    10308.13     99.29 o 
  -4   1   5     7001.70     6862.67     61.10 o 
  -3   1   5     1488.74     1407.68     13.08 o 
  -2   1   5       99.97      114.76      3.87 o 
  -1   1   5       21.67       25.09      2.92 o 
   0   1   5      106.23       76.33      3.20 o 
   1   1   5     6387.43     5948.05    118.95 o 
   2   1   5      341.49      366.43      7.13 o 
   3   1   5     3806.33     3540.97     36.72 o 
   4   1   5     8169.08     8277.41     81.31 o 
   5   1   5     5113.16     5089.47     39.94 o 
   6   1   5     5489.88     5461.04     45.42 o 
   7   1   5     1479.93     1360.12     12.81 o 
   8   1   5     2097.85     2046.92     20.93 o 
   9   1   5        4.89        7.32      3.06 o 
  10   1   5      982.13     1101.36     14.49 o 
  11   1   5      305.19      336.04      8.29 o 
  12   1   5       27.87       35.30      5.12 o 
  13   1   5      619.92      654.36     15.33 o 
  14   1   5      176.59      187.07      8.95 o 
  15   1   5      827.14      905.45     81.65 o 
  16   1   5        0.03       -6.14     12.13 o 
  17   1   5      215.59      225.28     17.84 o 
 -21   2   5        0.58        1.43      6.67 o 
 -20   2   5       35.28       12.47     10.03 o 
 -19   2   5       26.92        6.32      7.70 o 
 -18   2   5       86.81       77.25     12.30 o 
 -17   2   5       68.77       61.57      6.12 o 
 -16   2   5        7.32       11.87      3.72 o 
 -15   2   5      446.62      476.44      9.85 o 
 -14   2   5      899.57      891.33     14.71 o 
 -13   2   5      630.09      628.96      8.94 o 
 -12   2   5      701.20      680.88     10.27 o 
 -11   2   5      632.10      646.75     10.00 o 
 -10   2   5      139.74      158.12      4.42 o 
  -9   2   5       20.93       19.55      3.23 o 
  -8   2   5       15.35       15.81      3.40 o 
  -7   2   5       25.91        9.01      2.66 o 
  -6   2   5      139.17      217.55      5.78 o 
  -5   2   5      874.57     1073.23     11.64 o 
  -4   2   5      808.81     1036.47     14.01 o 
  -3   2   5        6.07        9.39      2.89 o 
  -2   2   5      422.46      302.20      8.15 o 
  -1   2   5      793.69      830.26     10.02 o 
   0   2   5     2300.15     2394.45     28.07 o 
   1   2   5      149.36      121.91      4.01 o 
   2   2   5     2811.46     3020.16     26.58 o 
   3   2   5       13.45       12.83      2.04 o 
   4   2   5       57.18       85.77      2.37 o 
   5   2   5        9.03        4.41      1.65 o 
   6   2   5      118.79      105.46      5.43 o 
   7   2   5     2306.64     2281.32     32.58 o 
   8   2   5      374.53      370.70     10.33 o 
   9   2   5       51.67       36.31      8.31 o 
  10   2   5       34.59       30.79      7.36 o 
  11   2   5      224.66      272.93     11.33 o 
  12   2   5        9.95        6.31      5.44 o 
  13   2   5       17.02       12.73      9.67 o 
  14   2   5       61.92        6.52     11.16 o 
  15   2   5       29.18       45.26     15.76 o 
 -20   3   5      131.55        1.29     10.84 o 
 -19   3   5      152.63        5.10     12.65 o 
 -18   3   5        0.71       -0.25      6.16 o 
 -17   3   5      128.43      150.07     29.95 o 
 -16   3   5        1.01        8.34      4.66 o 
 -15   3   5     1058.62     1032.39     22.60 o 
 -14   3   5      340.38      360.54      8.65 o 
 -13   3   5      437.29      466.70      9.65 o 
 -12   3   5     1274.29     1316.77     14.62 o 
 -11   3   5      588.99      606.22     19.71 o 
 -10   3   5     1628.53     1545.23     18.12 o 
  -9   3   5        1.80       -2.85      4.24 o 
  -8   3   5       15.14        8.32      4.68 o 
  -7   3   5       10.60       15.66      3.86 o 
  -6   3   5     4516.89     4410.49     46.62 o 
  -5   3   5      757.48      758.26      9.98 o 
  -4   3   5       79.48       58.34      3.71 o 
  -3   3   5       11.89       30.48      2.91 o 
  -2   3   5      175.15      170.78      4.69 o 
  -1   3   5     2561.73     2470.14     21.82 o 
   0   3   5       74.09       76.31      4.14 o 
   1   3   5     1269.83     1162.54     13.39 o 
   2   3   5       55.36       59.72      3.12 o 
   3   3   5     2863.95     2791.85     24.89 o 
   4   3   5     3591.12     3816.63     27.99 o 
   5   3   5     2036.55     1948.68     21.36 o 
   6   3   5     2382.25     2362.35     26.92 o 
   7   3   5       73.00       67.94      4.43 o 
   8   3   5       23.78       22.15     10.32 o 
   9   3   5       12.59        2.72      7.11 o 
  10   3   5       95.71       92.42     13.76 o 
  11   3   5      123.13       92.68     32.75 o 
  12   3   5      441.26      548.44     26.67 o 
  13   3   5      191.43      127.58     89.22 o 
  14   3   5      188.01      166.53     56.68 o 
  15   3   5      247.82      293.90     47.06 o 
  16   3   5        2.87        9.79     19.72 o 
 -19   4   5        2.21        2.19     20.45 o 
 -18   4   5       28.28       19.04     14.57 o 
 -17   4   5        1.99       -7.01     11.53 o 
 -16   4   5      517.83      546.19     31.05 o 
 -15   4   5        5.89       -2.76     12.06 o 
 -14   4   5     1323.94     1366.27     46.48 o 
 -13   4   5       82.44      109.64     16.47 o 
 -12   4   5      622.58      624.75     24.26 o 
 -11   4   5      817.12      843.11     11.83 o 
 -10   4   5      366.54      379.35      9.91 o 
  -9   4   5     1431.86     1357.06     12.50 o 
  -8   4   5       50.15       44.37      3.34 o 
  -7   4   5      280.85      278.39      5.28 o 
  -6   4   5      261.07      231.94      5.55 o 
  -5   4   5      483.25      500.99      8.68 o 
  -4   4   5      822.09      737.07     10.68 o 
  -3   4   5      206.14      206.18      6.11 o 
  -2   4   5     1152.58     1152.57     14.34 o 
  -1   4   5      353.03      396.64      7.58 o 
   0   4   5     1652.26     1687.96     17.36 o 
   1   4   5       11.86       15.94      2.98 o 
   2   4   5     1158.78     1150.80     12.07 o 
   3   4   5      876.74      919.00     13.53 o 
   4   4   5      639.11      635.96     17.02 o 
   5   4   5     1100.09     1096.46     28.45 o 
   6   4   5      133.37      131.94     15.33 o 
   7   4   5      715.36      737.65     28.58 o 
   8   4   5       28.05       28.52     10.89 o 
   9   4   5     1246.03     1291.67     46.30 o 
  10   4   5      121.29      118.09     16.83 o 
  11   4   5       35.59       37.12     16.02 o 
  12   4   5        1.54       26.44     23.38 o 
  13   4   5       23.53       20.77     13.76 o 
 -17   5   5       34.00       10.38     14.45 o 
 -16   5   5       24.80       -0.74     11.46 o 
 -15   5   5      295.52      284.38     80.28 o 
 -14   5   5       17.01       11.02     12.40 o 
 -13   5   5      176.09      188.93     21.83 o 
 -12   5   5       22.56       19.41     14.06 o 
 -11   5   5      471.29      435.60      9.45 o 
 -10   5   5       71.81       83.05      8.00 o 
  -9   5   5        1.74        5.11      3.96 o 
  -8   5   5      147.58      157.94      7.79 o 
  -7   5   5      721.08      681.57     10.83 o 
  -6   5   5      588.03      555.48      9.12 o 
  -5   5   5      114.03      107.90      5.40 o 
  -4   5   5      398.16      404.94     10.13 o 
  -3   5   5      689.97      722.24     12.24 o 
  -2   5   5       80.71       84.81      5.36 o 
  -1   5   5      493.14      497.05     11.12 o 
   0   5   5      370.36      375.80      8.67 o 
   1   5   5      317.64      316.65      7.84 o 
   2   5   5       19.67       10.70      3.47 o 
   3   5   5      441.35      430.87     12.80 o 
   4   5   5      375.24      363.51     10.87 o 
   5   5   5        5.35        6.37      2.29 o 
   6   5   5      523.11      361.20    165.67 o 
   7   5   5      465.86      420.31     24.78 o 
   8   5   5       59.64       53.44     17.14 o 
   9   5   5       62.59       61.82     15.64 o 
  10   5   5       31.13       48.90     19.32 o 
  11   5   5        5.09      -13.30     22.50 o 
  12   5   5       40.53       37.43     20.40 o 
 -14   6   5      166.75      197.52     25.91 o 
 -13   6   5       83.88       93.06     22.51 o 
 -12   6   5      131.24      167.76     22.35 o 
 -11   6   5      457.31      502.05     33.31 o 
 -10   6   5       47.65       60.48     15.11 o 
  -9   6   5      770.61      832.91     16.58 o 
  -8   6   5       30.26       24.67      6.54 o 
  -7   6   5      609.09      631.01     16.85 o 
  -6   6   5       80.07       79.62      7.72 o 
  -5   6   5      320.97      343.78     11.49 o 
  -4   6   5       87.22      109.67      7.92 o 
  -3   6   5      193.40      214.69      9.52 o 
  -2   6   5       99.55      111.87      7.23 o 
  -1   6   5       10.25        7.39      4.14 o 
   0   6   5      549.17      564.14     11.69 o 
   1   6   5      176.13      195.90     14.62 o 
   2   6   5      783.56      809.30     25.16 o 
   3   6   5      357.32      363.37     18.21 o 
   4   6   5      756.14      764.63     18.45 o 
   5   6   5      286.42      626.88     87.84 o 
   7   6   5      179.12      205.72     26.59 o 
   8   6   5        0.17       -3.51     16.66 o 
   9   6   5      246.77      241.87     41.51 o 
 -10   7   5        5.99       -6.78     11.78 o 
  -9   7   5       10.62       19.53     14.47 o 
  -8   7   5       39.03       11.44     12.78 o 
  -7   7   5        1.06        6.47      6.43 o 
  -6   7   5        0.98       -0.27      5.48 o 
  -5   7   5        0.47       -2.84      5.13 o 
  -4   7   5        4.19        2.69      5.60 o 
  -3   7   5        5.28        7.45      6.13 o 
  -2   7   5       14.04       10.09      7.92 o 
  -1   7   5        0.17        5.46      5.92 o 
   0   7   5       19.26       17.08      8.27 o 
   1   7   5       12.93        6.59      6.59 o 
   2   7   5        0.62        3.30      6.13 o 
   3   7   5        2.53        8.04     19.43 o 
   4   7   5       17.38        7.45     20.60 o 
   5   7   5       22.30       24.69     42.52 o 
 -22   0   6        2.59        4.00      8.13 o 
 -21   0   6      668.57      716.82     24.90 o 
 -20   0   6        8.71       20.06     10.93 o 
 -19   0   6      270.83      309.25     15.57 o 
 -18   0   6       83.50       84.33     12.71 o 
 -17   0   6      749.16      807.44     23.26 o 
 -16   0   6     1032.35     1031.86     25.93 o 
 -15   0   6     1321.26     1349.53     25.10 o 
 -14   0   6     5866.64     5819.65     78.22 o 
 -13   0   6      172.72      189.39      9.08 o 
 -12   0   6     4126.73     4039.39     57.12 o 
 -11   0   6     3600.09     3475.74     44.94 o 
 -10   0   6    12829.20    13107.29    198.52 o 
  -9   0   6     2997.59     2771.75     47.22 o 
  -8   0   6     1769.19     1783.57     43.28 o 
  -7   0   6     6615.00     6357.50    100.86 o 
  -6   0   6      553.62      563.29     28.34 o 
  -5   0   6    39669.29    42555.25    758.22 o 
  -4   0   6      982.80      961.05     21.52 o 
  -3   0   6     9529.11     9715.41    267.12 o 
  -2   0   6      563.91      482.36     17.22 o 
  -1   0   6      217.09      180.29      7.19 o 
   0   0   6     8350.65     7904.38    107.94 o 
   1   0   6     2329.26     2325.21     31.15 o 
   2   0   6     7309.27      754.50     21.91 o 
   3   0   6      440.97      403.30      9.87 o 
   4   0   6    30587.39    31337.93    521.34 o 
   5   0   6      687.05      640.30     11.13 o 
   6   0   6     3125.90     3072.10     38.97 o 
   7   0   6      692.60      638.89     12.44 o 
   8   0   6     2715.91     2832.45     37.18 o 
   9   0   6     3842.20     4095.08     57.11 o 
  10   0   6       80.69      122.47     12.64 o 
  11   0   6       24.09       13.52      5.24 o 
  12   0   6       95.81      105.67     10.94 o 
  13   0   6     1253.22     1305.01     54.60 o 
  14   0   6      873.64      906.26     25.81 o 
  15   0   6      336.66      337.55     15.52 o 
  16   0   6      154.29      117.73     13.32 o 
  17   0   6       23.43       20.16     18.26 o 
 -22   1   6        2.00       -9.06      9.06 o 
 -21   1   6       18.13        8.67      7.09 o 
 -20   1   6       63.71       45.79      8.07 o 
 -19   1   6        0.07       -0.42      3.86 o 
 -18   1   6       86.97       98.10      8.43 o 
 -17   1   6       16.75       16.47      4.67 o 
 -16   1   6        2.74        3.40      3.51 o 
 -15   1   6      217.27      229.62      7.96 o 
 -14   1   6      128.23      124.01      6.11 o 
 -13   1   6      697.11      697.85     11.29 o 
 -12   1   6      314.18      311.27     10.06 o 
 -11   1   6     1693.00     1640.62     17.82 o 
 -10   1   6     1144.26     1146.33     13.75 o 
  -9   1   6      106.79       96.49      4.22 o 
  -8   1   6       50.70       53.96      3.66 o 
  -7   1   6      663.09      633.60      8.76 o 
  -6   1   6     7685.24     7766.06     73.48 o 
  -5   1   6      186.82      165.54      5.14 o 
  -4   1   6      619.46      562.56      8.50 o 
  -3   1   6       60.81       41.28      3.38 o 
  -2   1   6     6421.06     6244.94     57.23 o 
  -1   1   6     5485.10     5490.25     58.16 o 
   0   1   6     4377.86     4282.25     63.87 o 
   1   1   6     7179.50     7387.28    107.83 o 
   2   1   6       86.39       87.46      3.54 o 
   3   1   6       21.56       20.92      4.35 o 
   4   1   6      176.48      171.31      6.55 o 
   5   1   6      148.25      177.78      5.06 o 
   6   1   6      940.68      983.30     11.66 o 
   7   1   6        0.50        0.86      2.08 o 
   8   1   6      653.79      605.06     10.14 o 
   9   1   6      107.05      103.96      5.50 o 
  10   1   6      393.39      407.56      9.42 o 
  11   1   6       22.24       26.73      4.23 o 
  12   1   6        1.39       -3.10      3.10 o 
  13   1   6        0.06       -2.57      3.48 o 
  14   1   6        2.49        3.87      5.15 o 
  15   1   6        0.11       -1.67      7.87 o 
  16   1   6       13.63       10.82     10.01 o 
 -21   2   6      151.99       59.14     37.34 o 
 -20   2   6        7.19        1.43      5.98 o 
 -19   2   6       62.04       53.62      9.94 o 
 -18   2   6       42.52       37.98      5.72 o 
 -17   2   6      450.08      451.25     12.11 o 
 -16   2   6      485.38      475.75     10.17 o 
 -15   2   6      729.45      755.10     12.74 o 
 -14   2   6     2449.93     2460.69     29.32 o 
 -13   2   6       20.61       25.32      3.42 o 
 -12   2   6     4406.11     4378.52     43.69 o 
 -11   2   6      405.71      388.59      7.29 o 
 -10   2   6     2840.59     2755.59     27.57 o 
  -9   2   6        5.79       14.26      3.76 o 
  -8   2   6     3143.20     3154.26     30.74 o 
  -7   2   6     2967.55     2779.59     26.91 o 
  -6   2   6       94.13       82.22      4.75 o 
  -5   2   6    13771.28    13587.67    142.60 o 
  -4   2   6      791.86      832.02     10.78 o 
  -3   2   6    12148.10    12583.11    148.53 o 
  -2   2   6      570.53      551.70      9.94 o 
  -1   2   6     2659.24     2685.44     25.99 o 
   0   2   6     2706.58     2535.67     24.31 o 
   1   2   6      117.42       92.52      3.91 o 
   2   2   6     5849.53     5698.58     53.39 o 
   3   2   6       35.93       44.18      2.68 o 
   4   2   6     7586.71     7833.72     77.35 o 
   5   2   6     2133.27     2119.41     17.03 o 
   6   2   6     3193.23     3260.83     25.48 o 
   7   2   6     1818.03     1702.12     18.30 o 
   8   2   6      614.05      597.31     17.05 o 
   9   2   6      281.86      286.88     10.95 o 
  10   2   6        1.07        0.26      5.31 o 
  11   2   6      600.07      729.98     21.06 o 
  12   2   6       85.09       60.00     18.30 o 
  13   2   6      794.89      891.43     28.55 o 
  14   2   6       69.32       58.01     21.33 o 
  15   2   6      149.13      130.00     21.41 o 
  16   2   6      139.85      100.97     26.89 o 
 -20   3   6      150.71       -1.75     11.39 o 
 -19   3   6       10.00       -0.51      8.52 o 
 -18   3   6        2.70        2.05      5.80 o 
 -17   3   6      118.35       94.30     22.88 o 
 -16   3   6       44.17       39.14      5.20 o 
 -15   3   6      727.52      695.02     11.47 o 
 -14   3   6      173.08      172.97      5.47 o 
 -13   3   6     1331.46     1354.84     14.92 o 
 -12   3   6       19.34       20.13      2.94 o 
 -11   3   6     3295.97     3368.82     87.47 o 
 -10   3   6      237.82      240.80      8.95 o 
  -9   3   6     1569.50     1486.59     24.17 o 
  -8   3   6     2960.77     3115.73     39.75 o 
  -7   3   6      193.35      174.60      9.92 o 
  -6   3   6     1623.10     1643.78     62.08 o 
  -5   3   6      432.49      447.27     10.14 o 
  -4   3   6      424.47      661.65      9.59 o 
  -3   3   6      117.21      127.61      4.51 o 
  -2   3   6      762.73      657.20     10.54 o 
  -1   3   6     1198.40     1228.96     15.17 o 
   0   3   6     4163.45     4399.21     45.13 o 
   1   3   6     3448.55     3531.49     34.67 o 
   2   3   6        1.65       -0.70      2.42 o 
   3   3   6     4367.50     4383.48     43.80 o 
   4   3   6      244.61      252.10      4.15 o 
   5   3   6     1984.19     1913.62     25.47 o 
   6   3   6       90.04      102.15      5.91 o 
   7   3   6      340.43      337.33      9.90 o 
   8   3   6     1323.14     1377.88     22.27 o 
   9   3   6        4.06       -5.03      5.03 o 
  10   3   6      916.17      937.11     31.34 o 
  11   3   6        0.02       -0.20     11.20 o 
  12   3   6        5.55       -2.10      8.67 o 
  13   3   6        4.87       19.72     22.65 o 
  14   3   6       33.39       22.50     21.19 o 
  15   3   6        9.14       -4.38     19.43 o 
 -19   4   6       32.44       15.81     15.77 o 
 -18   4   6       19.89       16.46     17.55 o 
 -17   4   6       31.10       22.15     15.56 o 
 -16   4   6      214.69      145.71     54.80 o 
 -15   4   6       31.15       12.32     11.27 o 
 -14   4   6      541.58      543.67     12.53 o 
 -13   4   6       24.95       24.56      3.89 o 
 -12   4   6      590.13      600.44     12.56 o 
 -11   4   6        5.31        3.33      2.26 o 
 -10   4   6       16.35       15.58      4.00 o 
  -9   4   6      400.34      386.02      7.61 o 
  -8   4   6      102.30       98.60      3.98 o 
  -7   4   6      446.47      445.26      9.26 o 
  -6   4   6      138.38      144.12      5.56 o 
  -5   4   6      373.75      363.45      7.32 o 
  -4   4   6      335.88      351.18      7.91 o 
  -3   4   6     1127.96     1115.63     13.64 o 
  -2   4   6        1.30        1.59      2.49 o 
  -1   4   6      197.99      211.89      7.99 o 
   0   4   6        2.91        3.37      3.48 o 
   1   4   6      285.77      303.73      7.91 o 
   2   4   6     1007.24     1011.44     12.89 o 
   3   4   6      579.77      561.84     11.79 o 
   4   4   6     2518.56     2620.50     37.12 o 
   5   4   6      741.53      714.05     29.91 o 
   6   4   6      858.29      876.77     34.50 o 
   7   4   6      242.33      242.66     22.01 o 
   8   4   6       95.52       77.19     17.72 o 
   9   4   6       16.13       27.06     12.45 o 
  10   4   6      227.28      190.87     57.14 o 
  11   4   6      268.31      325.62     30.90 o 
  14   4   6        1.24       -6.17     15.09 o 
 -17   5   6      146.90      107.57     52.42 o 
 -16   5   6      135.05      108.80     41.69 o 
 -15   5   6      216.51      198.48     69.85 o 
 -14   5   6      116.46      102.59     21.76 o 
 -13   5   6      719.76      774.94     34.31 o 
 -12   5   6        0.26       -0.23      5.78 o 
 -11   5   6     1202.09     1226.96     19.36 o 
 -10   5   6      383.99      408.16     11.56 o 
  -9   5   6     1151.62     1156.97     20.77 o 
  -8   5   6     1265.83     1257.39     14.15 o 
  -7   5   6       10.54       17.75      3.34 o 
  -6   5   6      648.85      701.68     12.74 o 
  -5   5   6        4.40        4.35      3.54 o 
  -4   5   6     1463.78     1507.85     20.71 o 
  -3   5   6        7.28       14.40      4.24 o 
  -2   5   6      511.07      477.22     11.37 o 
  -1   5   6      136.34      147.13      7.22 o 
   0   5   6       12.24        8.63      3.22 o 
   1   5   6     1455.11     1480.03     16.94 o 
   2   5   6       43.12       45.01      3.36 o 
   3   5   6     1282.60     1287.04     39.49 o 
   4   5   6        0.10       -0.92      2.76 o 
   5   5   6      735.71      772.01     34.73 o 
   6   5   6       16.97       33.60     19.72 o 
   7   5   6      973.26     1204.79    245.88 o 
   8   5   6      359.33      382.75     31.88 o 
   9   5   6      160.27      157.39     35.51 o 
  10   5   6      203.01      227.83     42.67 o 
  12   5   6      217.47      237.04     47.06 o 
 -14   6   6        8.00       -2.24     11.42 o 
 -13   6   6        2.47        2.48     10.51 o 
 -12   6   6        0.32      -14.99     14.99 o 
 -11   6   6        4.03       -0.87     10.50 o 
 -10   6   6        1.29        1.57      4.67 o 
  -9   6   6       69.31       66.50      7.47 o 
  -8   6   6      154.14      145.07     12.01 o 
  -7   6   6       15.83       11.70      3.27 o 
  -6   6   6       11.27        9.08      3.76 o 
  -5   6   6      154.40      148.97      7.96 o 
  -4   6   6        6.63        4.94      4.03 o 
  -3   6   6       48.75       42.74      6.45 o 
  -2   6   6       44.57       49.06      6.23 o 
  -1   6   6      257.27      246.52     10.76 o 
   0   6   6        0.37       -3.95      3.95 o 
   1   6   6       22.74       22.92      4.71 o 
   2   6   6        1.91        0.91      5.47 o 
   3   6   6      400.03      399.78     14.72 o 
   4   6   6        0.29       -5.00     11.09 o 
   5   6   6       20.65       10.04     13.23 o 
   6   6   6       34.03       57.85     22.73 o 
   7   6   6        1.00      -40.76     40.76 o 
   8   6   6       10.84       14.46     24.84 o 
   9   6   6       13.24       27.87     19.43 o 
 -10   7   6       62.03       59.45     18.56 o 
  -9   7   6       63.70       45.51     26.54 o 
  -8   7   6      294.99      324.09     39.16 o 
  -7   7   6       59.40       33.60     10.01 o 
  -6   7   6      345.48      393.92     16.20 o 
  -5   7   6        7.51       14.48      7.58 o 
  -4   7   6      221.78      254.05     13.32 o 
  -3   7   6        9.31        3.48      5.04 o 
  -2   7   6      351.77      367.69     17.47 o 
  -1   7   6      122.65      124.94     12.08 o 
   0   7   6       72.20       64.98     11.96 o 
   1   7   6      246.04      250.81     15.97 o 
   2   7   6        0.31       11.19     10.46 o 
   3   7   6      391.64      384.89     29.88 o 
   4   7   6        3.82       10.93     13.93 o 
   5   7   6      404.85      480.13     45.90 o 
 -22   1   7      166.70      175.51     33.73 o 
 -21   1   7        6.12       -0.22      4.33 o 
 -20   1   7      154.23      196.36     10.47 o 
 -19   1   7        0.61        1.74      3.69 o 
 -18   1   7      316.32      380.20     11.78 o 
 -17   1   7       38.70       31.17      5.58 o 
 -16   1   7     1426.32     1512.04     22.76 o 
 -15   1   7      477.18      528.40     13.96 o 
 -14   1   7     1823.05     1855.62     22.43 o 
 -13   1   7     1267.87     1327.33     16.16 o 
 -12   1   7      469.05      395.93      7.76 o 
 -11   1   7     4305.60     4417.39     43.34 o 
 -10   1   7        9.49       17.11      3.61 o 
  -9   1   7     5714.67     5459.67     57.42 o 
  -8   1   7       30.59       17.92      3.26 o 
  -7   1   7     6688.63     6067.25     59.76 o 
  -6   1   7     3151.84     3043.06     31.64 o 
  -5   1   7     1487.95     1237.32     20.85 o 
  -4   1   7     1027.05      841.75     10.47 o 
  -3   1   7     1631.15     1607.60     17.65 o 
  -2   1   7     1707.59     1410.30     16.31 o 
  -1   1   7      126.26      159.56      8.23 o 
   0   1   7      356.94      302.39      7.22 o 
   1   1   7     2257.30     2314.86     22.62 o 
   2   1   7     7811.42     7380.14     73.61 o 
   3   1   7     5869.66     5914.73     69.42 o 
   4   1   7     1840.83     1706.94     18.81 o 
   5   1   7     2017.91     1957.01     18.36 o 
   6   1   7        4.83        1.63      2.31 o 
   7   1   7     6830.81     6590.19     63.46 o 
   8   1   7       12.62       14.36      4.16 o 
   9   1   7      794.76      855.68     17.68 o 
  10   1   7       13.85       11.73      3.57 o 
  11   1   7      277.31      309.47      8.63 o 
  12   1   7     1116.86     1196.33     16.88 o 
  13   1   7      205.79      235.42      9.28 o 
  14   1   7      469.40      469.02     15.19 o 
  15   1   7       24.87       17.00     10.87 o 
  16   1   7      229.15      273.19     20.31 o 
 -21   2   7       71.27       56.61     24.40 o 
 -20   2   7       99.98       74.81     29.25 o 
 -19   2   7       32.26       26.67      6.02 o 
 -18   2   7       25.36       13.77      4.99 o 
 -17   2   7       32.88       31.23      5.05 o 
 -16   2   7      166.37      163.02      8.44 o 
 -15   2   7        5.57        8.73      3.50 o 
 -14   2   7      807.87      840.68     11.92 o 
 -13   2   7      299.48      297.40      7.56 o 
 -12   2   7     1276.92     1268.05     16.24 o 
 -11   2   7       35.36       38.67      4.05 o 
 -10   2   7       37.16       27.77      3.61 o 
  -9   2   7      753.31      802.43     14.66 o 
  -8   2   7     6201.83     6197.84     59.65 o 
  -7   2   7     1134.52     1017.43     14.05 o 
  -6   2   7       59.78       58.00      4.27 o 
  -5   2   7     1880.14     2110.96     23.93 o 
  -4   2   7     1093.75     1167.53     13.96 o 
  -3   2   7      202.52      296.13     11.29 o 
  -2   2   7      162.16      182.09      6.10 o 
  -1   2   7      724.82      887.36     11.90 o 
   0   2   7      388.52      369.17      6.80 o 
   1   2   7     1765.03     1823.86     19.20 o 
   2   2   7      816.80      780.08     10.63 o 
   3   2   7     1557.83     1657.32     18.61 o 
   4   2   7        4.48       -0.30      5.70 o 
   5   2   7      411.57      425.85      7.56 o 
   6   2   7      837.86      841.13     10.67 o 
   7   2   7       36.24       35.93      2.25 o 
   8   2   7      117.81      109.59      3.99 o 
   9   2   7      131.75      110.84      3.63 o 
  10   2   7      278.60      258.47     14.88 o 
  11   2   7      199.94      230.87     13.58 o 
  12   2   7       63.29       67.54      9.92 o 
  13   2   7       19.92       17.77     10.10 o 
  14   2   7       56.31       54.07     10.58 o 
  15   2   7        9.72       20.60     19.14 o 
 -20   3   7      112.31        0.71     10.24 o 
 -19   3   7       13.69       13.68      7.65 o 
 -18   3   7       84.35       65.75     18.64 o 
 -17   3   7        1.05        2.15      3.17 o 
 -16   3   7      921.28      925.99     22.78 o 
 -15   3   7      256.81      287.73     11.55 o 
 -14   3   7      654.62      662.02     10.48 o 
 -13   3   7      959.00     1013.53     18.48 o 
 -12   3   7      222.81      239.23     13.20 o 
 -11   3   7     2365.72     2380.41     27.64 o 
 -10   3   7      226.08      242.90     16.17 o 
  -9   3   7     1816.10     1792.12     26.15 o 
  -8   3   7      283.93      285.03     10.34 o 
  -7   3   7     3335.25     3262.86     41.69 o 
  -6   3   7     1554.87     1470.04     27.58 o 
  -5   3   7       20.19       40.23      4.64 o 
  -4   3   7      352.56      333.98     10.43 o 
  -3   3   7      351.40      384.73      9.09 o 
  -2   3   7     1345.00     1242.78     15.70 o 
  -1   3   7        4.09        0.11      2.52 o 
   0   3   7       13.03       11.92      3.01 o 
   1   3   7       79.74       89.36      4.39 o 
   2   3   7      772.17      755.55     11.44 o 
   3   3   7     3041.99     3066.49     33.27 o 
   4   3   7     1677.44     1741.03     15.13 o 
   5   3   7     3393.29     3324.50     48.23 o 
   6   3   7      129.52      135.48      8.12 o 
   7   3   7      323.69      342.18     20.34 o 
   8   3   7      159.48      187.80     10.61 o 
   9   3   7      194.09      188.66     11.78 o 
  10   3   7      325.71      332.62     15.49 o 
  11   3   7       92.28       76.65     18.67 o 
  12   3   7      127.15      167.17     31.71 o 
  13   3   7       11.73       23.62     15.81 o 
  14   3   7      173.55      147.49     29.71 o 
 -19   4   7       38.41       12.92     14.03 o 
 -18   4   7       54.48       34.54     15.80 o 
 -17   4   7      129.26      133.14     46.35 o 
 -16   4   7      155.35      115.11     37.69 o 
 -15   4   7      190.07      183.47     23.04 o 
 -14   4   7      222.72      225.13      5.07 o 
 -13   4   7      152.31      145.58      7.15 o 
 -12   4   7      244.66      253.04     10.86 o 
 -11   4   7     1163.53     1116.24     21.11 o 
 -10   4   7     1650.12     1650.57     25.93 o 
  -9   4   7        6.98       13.25      3.05 o 
  -8   4   7      520.72      526.75     10.88 o 
  -7   4   7      268.83      237.18      7.12 o 
  -6   4   7      822.58      871.71     12.24 o 
  -5   4   7      977.94      911.75     12.97 o 
  -4   4   7      220.31      225.88      7.15 o 
  -3   4   7      185.50      154.39      6.00 o 
  -2   4   7      247.88      274.32      8.08 o 
  -1   4   7     1299.73     1314.84     14.42 o 
   0   4   7      129.84      138.05      5.05 o 
   1   4   7     1047.01     1074.33     13.73 o 
   2   4   7      582.69      564.47      9.81 o 
   3   4   7      604.08      584.01      9.35 o 
   4   4   7      674.76      664.31      8.58 o 
   5   4   7      365.41      385.31     29.29 o 
   6   4   7      621.65      670.56     37.46 o 
   7   4   7       21.40        5.17     10.48 o 
   8   4   7      993.94     1057.77     44.02 o 
   9   4   7      515.36      538.30     34.63 o 
  10   4   7      155.76      183.53     25.98 o 
  12   4   7      167.55      176.29     28.06 o 
 -17   5   7       26.89        1.25     10.85 o 
 -16   5   7       69.31       40.40     23.23 o 
 -15   5   7      104.39       76.83     34.14 o 
 -14   5   7      200.31      199.51     23.00 o 
 -13   5   7        8.84        1.81     12.62 o 
 -12   5   7      522.52      495.94     12.66 o 
 -11   5   7        3.98        4.98      4.31 o 
 -10   5   7       34.14       23.50      4.30 o 
  -9   5   7       10.22       11.43      2.69 o 
  -8   5   7        4.87        3.62      4.03 o 
  -7   5   7      312.71      292.25     10.10 o 
  -6   5   7      365.79      349.50     11.14 o 
  -5   5   7      344.25      332.96     14.81 o 
  -4   5   7     1439.95     1377.07     20.86 o 
  -3   5   7       24.97       29.82      5.14 o 
  -2   5   7      448.02      451.58     12.72 o 
  -1   5   7       76.46       70.98      5.68 o 
   0   5   7      261.31      256.04      7.44 o 
   1   5   7        9.32       10.21      3.07 o 
   2   5   7      636.48      648.22     19.76 o 
   3   5   7      127.77      142.91      7.03 o 
   4   5   7       15.35        8.40      4.61 o 
   5   5   7      255.88      224.63     28.63 o 
   6   5   7        0.03        1.77     10.40 o 
   7   5   7       56.68       13.60     17.46 o 
   8   5   7      307.50      331.82     39.14 o 
   9   5   7        4.25        2.97     15.19 o 
  10   5   7      125.89      107.40     35.22 o 
  11   5   7       26.47       22.20     22.28 o 
 -14   6   7       26.07       33.79     18.18 o 
 -13   6   7      168.44      199.12     23.81 o 
 -12   6   7      371.85      387.65     27.85 o 
 -11   6   7       59.74       54.60     17.70 o 
 -10   6   7      774.71      778.32     17.79 o 
  -9   6   7       58.10       56.48      7.44 o 
  -8   6   7      535.50      538.28     16.33 o 
  -7   6   7      814.27      779.35     16.78 o 
  -6   6   7      478.06      528.75     14.67 o 
  -5   6   7      137.49      152.77      7.80 o 
  -4   6   7      328.24      355.55     11.13 o 
  -3   6   7       62.18       81.98      6.83 o 
  -2   6   7        1.68        2.83      3.66 o 
  -1   6   7      317.30      340.42     11.02 o 
   0   6   7       61.25       54.10      6.34 o 
   1   6   7       96.84      106.57      5.88 o 
   2   6   7      458.65      446.89     16.21 o 
   3   6   7      167.86      186.80     15.39 o 
   4   6   7      619.63      624.92     44.62 o 
   5   6   7      257.55      264.90     27.89 o 
   6   6   7      514.02      580.73     38.63 o 
   7   6   7        2.90        8.47     19.87 o 
   8   6   7      321.80      372.13     81.12 o 
 -10   7   7        4.43       15.64     14.16 o 
  -9   7   7        0.27       -1.97      9.53 o 
  -8   7   7        9.61        1.61      7.10 o 
  -7   7   7       22.00       20.34      8.21 o 
  -6   7   7       51.99       33.03     10.20 o 
  -5   7   7        5.98        8.95      6.56 o 
  -4   7   7       19.55       11.85      6.31 o 
  -3   7   7        1.07        0.86      3.64 o 
  -2   7   7       41.73       33.24      7.55 o 
  -1   7   7       24.88       25.06      8.24 o 
   0   7   7       37.80       37.35      9.49 o 
   1   7   7        0.01       -3.42      5.90 o 
   2   7   7      110.90       79.86     15.89 o 
   3   7   7        1.68        3.94     10.46 o 
   4   7   7        7.49        0.36      9.03 o 
 -22   0   8       90.78      116.93     14.33 o 
 -21   0   8       90.33       78.54     13.76 o 
 -20   0   8       21.83       27.60      9.18 o 
 -19   0   8      202.86      221.51     18.10 o 
 -18   0   8      936.33      977.00     24.73 o 
 -17   0   8     1251.08     1310.89     30.56 o 
 -16   0   8     1548.79     1550.11     28.91 o 
 -15   0   8     1371.72     1287.76     24.76 o 
 -14   0   8      262.30      270.28     11.28 o 
 -13   0   8     2033.20     1997.79     29.66 o 
 -12   0   8      959.33      863.37     20.35 o 
 -11   0   8    10036.43    10186.67    164.12 o 
 -10   0   8    14282.16    14065.86    220.77 o 
  -9   0   8      720.04      765.20     24.89 o 
  -8   0   8    38988.37    40924.18    902.47 o 
  -7   0   8       81.60      113.90      7.59 o 
  -6   0   8    26862.70    26781.65    493.67 o 
  -5   0   8      356.33      392.86     10.81 o 
  -4   0   8       73.76      147.67     10.30 o 
  -3   0   8     1481.73     1420.00     24.32 o 
  -2   0   8      403.13      380.99      9.88 o 
  -1   0   8     3175.85     2927.12     42.07 o 
   0   0   8      164.72      172.94      7.24 o 
   1   0   8     6311.76     6119.38     86.03 o 
   2   0   8     2397.10     2375.78     48.71 o 
   3   0   8     6399.99     6775.83    109.65 o 
   4   0   8     3317.64     3328.80     49.70 o 
   5   0   8     2229.85     2091.42     30.06 o 
   6   0   8     3504.74     3522.42     48.11 o 
   7   0   8     2102.70     2326.36     38.96 o 
   8   0   8     1348.95     1545.52     28.14 o 
   9   0   8       42.47       42.00      7.67 o 
  10   0   8      313.90      368.77     15.22 o 
  11   0   8        3.10        4.50      5.89 o 
  12   0   8     1505.30     1589.89     35.66 o 
  13   0   8      387.93      409.84     18.87 o 
  14   0   8       80.40       87.50     12.03 o 
  15   0   8      206.61      221.99     14.67 o 
 -22   1   8       22.58        9.89      7.37 o 
 -21   1   8      214.73      215.18     14.39 o 
 -20   1   8       24.59       26.18      6.08 o 
 -19   1   8        2.20        4.45      4.65 o 
 -18   1   8       27.50       19.97      5.50 o 
 -17   1   8       65.51       65.49      6.24 o 
 -16   1   8      294.02      310.90      9.88 o 
 -15   1   8        0.10       -0.53      2.60 o 
 -14   1   8       91.59      107.97      5.87 o 
 -13   1   8       17.58       22.32      3.82 o 
 -12   1   8       77.12       76.93      7.07 o 
 -11   1   8        1.62        6.90      3.23 o 
 -10   1   8     1071.20     1064.14     16.75 o 
  -9   1   8       71.68       56.24      5.33 o 
  -8   1   8     1657.34     1647.15     21.05 o 
  -7   1   8       46.76       53.67      5.20 o 
  -6   1   8       88.72       70.27      4.51 o 
  -5   1   8       54.76       48.80      4.30 o 
  -4   1   8        0.22       -2.16      2.39 o 
  -3   1   8     1377.22     1465.80     15.77 o 
  -2   1   8     1948.68     2060.72     24.13 o 
  -1   1   8     2172.11     2145.06     22.08 o 
   0   1   8     1182.22     1169.05     15.96 o 
   1   1   8      248.73      223.96      6.46 o 
   2   1   8       44.87       36.75      4.34 o 
   3   1   8        8.88        7.48      3.34 o 
   4   1   8     4549.29     4665.61     45.21 o 
   5   1   8      309.93      322.76      9.03 o 
   6   1   8        0.35       -0.87      2.15 o 
   7   1   8       81.71       90.36      6.08 o 
   8   1   8      265.93      275.35      7.15 o 
   9   1   8      764.37      757.87     13.05 o 
  10   1   8       73.73       69.68      5.70 o 
  11   1   8        5.96        1.80      5.48 o 
  12   1   8        1.50       -1.39      3.75 o 
  13   1   8       29.05       29.35      5.11 o 
  14   1   8        9.22        2.31      5.75 o 
  15   1   8       14.58       12.38      9.86 o 
 -22   2   8      219.56      148.37     40.22 o 
 -21   2   8       14.80       13.01      8.45 o 
 -20   2   8       70.97       71.49     10.08 o 
 -19   2   8       38.86       30.38      6.62 o 
 -18   2   8      196.29      211.95      8.92 o 
 -17   2   8      992.77      957.54     17.30 o 
 -16   2   8       32.85       31.85      4.65 o 
 -15   2   8     1332.87     1309.71     16.74 o 
 -14   2   8       75.05       77.52      6.32 o 
 -13   2   8     2269.45     2195.15     26.96 o 
 -12   2   8      252.21      221.21     22.22 o 
 -11   2   8     1264.67     1231.34     16.97 o 
 -10   2   8      596.20      556.73     10.54 o 
  -9   2   8     3789.90     3808.97     37.16 o 
  -8   2   8    12481.16    12380.91    148.34 o 
  -7   2   8       21.84       14.05      4.26 o 
  -6   2   8     2429.97     2305.82     24.92 o 
  -5   2   8       27.22       20.75      3.93 o 
  -4   2   8     1988.30     1812.86     21.10 o 
  -3   2   8     1393.68     1349.11     19.44 o 
  -2   2   8     3043.28     3013.38     38.40 o 
  -1   2   8      288.16      219.21     10.22 o 
   0   2   8     2111.07     2241.72     32.48 o 
   1   2   8     6004.29     5888.14     57.75 o 
   2   2   8      219.22      210.22      5.71 o 
   3   2   8     9125.85     9349.46     90.84 o 
   4   2   8      720.79      721.63     15.58 o 
   5   2   8     1814.13     1786.72     21.68 o 
   6   2   8     2291.65     2285.89     34.20 o 
   7   2   8        4.06        8.85      2.46 o 
   8   2   8     1536.00     1573.45     33.60 o 
   9   2   8        2.66        1.85      1.94 o 
  10   2   8     1108.72     1058.87     33.75 o 
  11   2   8       35.90       35.38      6.13 o 
  12   2   8      326.28      377.51     20.24 o 
  13   2   8       92.23       98.15     11.89 o 
  14   2   8       50.20       44.62      9.65 o 
  15   2   8      108.89      111.70     19.88 o 
 -21   3   8      167.67       48.81     47.29 o 
 -20   3   8        4.99      -12.70     12.70 o 
 -19   3   8      116.74       78.82     24.28 o 
 -18   3   8       97.11       98.30     16.81 o 
 -17   3   8      165.88      173.00     18.67 o 
 -16   3   8      239.40      256.99     18.54 o 
 -15   3   8       15.67       14.67      3.53 o 
 -14   3   8      489.95      516.05     11.04 o 
 -13   3   8       92.13       94.58      7.86 o 
 -12   3   8     1806.71     1747.19     23.28 o 
 -11   3   8      392.27      401.61      9.50 o 
 -10   3   8     1328.19     1251.30     18.45 o 
  -9   3   8     3540.06     3552.63     37.14 o 
  -8   3   8      547.85      559.49     13.65 o 
  -7   3   8     4012.02     4187.66     47.95 o 
  -6   3   8       66.76       57.06      6.60 o 
  -5   3   8     2987.32     3068.17     40.02 o 
  -4   3   8       21.00       23.72      6.48 o 
  -3   3   8      747.39      661.94     11.48 o 
  -2   3   8      408.07      383.38      9.19 o 
  -1   3   8      468.08      629.81     11.76 o 
   0   3   8     1885.52     1820.24     27.23 o 
   1   3   8      343.65      393.42      9.95 o 
   2   3   8     1417.59     1350.85     36.74 o 
   3   3   8       45.48       37.77      6.31 o 
   4   3   8     2328.54     2315.92     28.54 o 
   5   3   8      176.57      160.24      3.72 o 
   6   3   8     1003.85     1017.38     23.08 o 
   7   3   8      490.03      490.01     18.99 o 
   8   3   8       18.71       26.22      8.03 o 
   9   3   8      644.62      648.00     16.66 o 
  10   3   8       82.27       67.51      8.37 o 
  11   3   8      343.42      332.72     24.39 o 
  12   3   8       34.23        5.07     14.64 o 
  13   3   8      174.68      172.98     25.97 o 
  14   3   8       23.53       40.61     19.71 o 
 -19   4   8        8.11       14.23     19.07 o 
 -18   4   8      133.10      112.55     45.46 o 
 -17   4   8       45.79       30.55     15.95 o 
 -16   4   8       29.81       21.21     14.28 o 
 -15   4   8      261.10      271.19     12.21 o 
 -14   4   8       56.11       55.94      4.05 o 
 -13   4   8     1270.83     1215.81     45.14 o 
 -12   4   8        5.05        0.40      4.70 o 
 -11   4   8        2.19        6.08      5.34 o 
 -10   4   8       89.39       90.97      8.42 o 
  -9   4   8      226.89      239.97     11.65 o 
  -8   4   8     1279.26     1286.25     19.14 o 
  -7   4   8       40.15       34.78      5.24 o 
  -6   4   8      200.78      190.83      7.03 o 
  -5   4   8      168.11      178.39      7.09 o 
  -4   4   8      590.73      561.96      9.80 o 
  -3   4   8       89.49       91.03      6.08 o 
  -2   4   8        6.43        3.83      2.99 o 
  -1   4   8       63.42       66.93      4.43 o 
   0   4   8       91.12      101.02      4.46 o 
   1   4   8     1318.64     1401.08     19.90 o 
   2   4   8       64.44       54.84      6.55 o 
   3   4   8      699.16      715.01     11.47 o 
   4   4   8       37.71       34.31      2.53 o 
   5   4   8      454.88      481.52     27.80 o 
   6   4   8       31.12       29.35     13.83 o 
   7   4   8      105.67       98.16     19.42 o 
   8   4   8      247.82      269.34     33.11 o 
   9   4   8       12.82      -13.77     14.67 o 
  10   4   8      406.22      458.38     36.04 o 
  12   4   8      102.35      112.34     25.98 o 
 -17   5   8       19.32       19.34     15.49 o 
 -16   5   8      231.05      230.47     80.67 o 
 -15   5   8        0.21        9.98     12.23 o 
 -14   5   8      451.60      521.85     58.32 o 
 -13   5   8        4.03        0.87      3.24 o 
 -12   5   8     1043.69     1045.07     20.05 o 
 -11   5   8      176.79      188.50      6.88 o 
 -10   5   8      730.01      712.46     14.41 o 
  -9   5   8     1067.50     1088.03     17.63 o 
  -8   5   8       44.61       54.40      5.22 o 
  -7   5   8     1891.72     1925.14     25.15 o 
  -6   5   8       17.31       18.13      5.18 o 
  -5   5   8     1853.65     1812.23     23.52 o 
  -4   5   8      179.39      188.58      8.70 o 
  -3   5   8      784.96      772.03     14.66 o 
  -2   5   8      194.02      218.86      9.32 o 
  -1   5   8        4.92        1.52      3.53 o 
   0   5   8      627.22      637.38     10.49 o 
   1   5   8      134.81      142.58      8.42 o 
   2   5   8     1153.72     1092.04     25.83 o 
   3   5   8       32.23       32.21      4.72 o 
   4   5   8      394.12      381.40     11.67 o 
   5   5   8      202.24      198.80     23.28 o 
   6   5   8      434.70      451.63     51.97 o 
   7   5   8      866.45      914.05     54.17 o 
   8   5   8       47.86       54.37     20.19 o 
   9   5   8      162.87      194.50     42.52 o 
  10   5   8        3.17        0.29     16.22 o 
 -15   6   8       13.27       17.82     25.57 o 
 -14   6   8        0.20        2.68     10.88 o 
 -13   6   8        0.35        5.71     14.87 o 
 -12   6   8        0.74      -14.98     19.80 o 
 -11   6   8        0.82       -0.11      6.39 o 
 -10   6   8        2.90       -1.68      7.28 o 
  -9   6   8        7.29        2.67      5.86 o 
  -8   6   8       21.31       18.74      4.62 o 
  -7   6   8        0.79       -4.14      4.14 o 
  -6   6   8      118.37      121.30      9.55 o 
  -5   6   8      127.66       98.31      7.49 o 
  -4   6   8       15.38        7.69      4.37 o 
  -3   6   8       29.52       31.92      5.48 o 
  -2   6   8       55.12       62.44      7.39 o 
  -1   6   8        5.36        5.85      3.99 o 
   0   6   8        1.48       -1.56      3.36 o 
   1   6   8        2.55       -0.62      3.89 o 
   2   6   8        0.56        5.23      6.84 o 
   3   6   8        8.46       15.27     11.13 o 
   4   6   8        0.25      -11.96     16.45 o 
   5   6   8        5.38       -6.57     18.99 o 
   6   6   8       48.50       46.05     19.87 o 
   7   6   8        0.05      -17.43     17.43 o 
   8   6   8        4.59        5.91     15.45 o 
 -10   7   8       50.25       23.52     15.55 o 
  -9   7   8      122.11       73.98     23.17 o 
  -8   7   8        1.08        1.06      5.38 o 
  -7   7   8      190.84      153.79     44.00 o 
  -6   7   8        0.74        1.76      6.54 o 
  -5   7   8      278.18      312.52     12.09 o 
  -4   7   8        2.61       10.08      6.19 o 
  -3   7   8      239.63      271.44     14.77 o 
  -2   7   8      151.22      158.05     12.33 o 
  -1   7   8       82.92       76.00     10.11 o 
   0   7   8      192.14      216.53     14.45 o 
   1   7   8       15.49        7.61     10.13 o 
   2   7   8      123.20      135.76     18.98 o 
   3   7   8        0.17      -12.43     12.43 o 
 -22   1   9       16.68       15.28      7.41 o 
 -21   1   9       16.92       18.68      7.18 o 
 -20   1   9       27.03       18.49      6.74 o 
 -19   1   9      546.10      622.36     15.73 o 
 -18   1   9      464.60      473.27     12.71 o 
 -17   1   9     1163.80     1301.35     20.07 o 
 -16   1   9      515.65      592.05     12.95 o 
 -15   1   9      254.85      261.29      8.94 o 
 -14   1   9      288.72      350.52      9.74 o 
 -13   1   9      373.43      350.86      9.25 o 
 -12   1   9      595.88      587.12     13.33 o 
 -11   1   9      320.16      277.85      9.04 o 
 -10   1   9     4237.55     4127.66     44.26 o 
  -9   1   9     4691.10     4851.05     52.65 o 
  -8   1   9    13620.73    13608.28    151.31 o 
  -7   1   9     6890.49     6679.86     71.37 o 
  -6   1   9     2461.06     2181.17     24.65 o 
  -5   1   9      696.97      560.45     10.23 o 
  -4   1   9       58.73       65.17      5.32 o 
  -3   1   9      442.88      265.25      9.06 o 
  -2   1   9      392.05      449.60      8.90 o 
  -1   1   9      186.59      110.07      6.17 o 
   0   1   9       37.70       22.43      4.29 o 
   1   1   9     7017.76     6899.77    115.94 o 
   2   1   9     2705.19     2714.66     29.47 o 
   3   1   9     1081.99      998.97     18.03 o 
   4   1   9     2799.58     2544.47     27.73 o 
   5   1   9      114.90      135.41      6.16 o 
   6   1   9     6051.73     6238.79     57.91 o 
   7   1   9      356.75      379.70      8.48 o 
   8   1   9      357.53      412.26     10.13 o 
   9   1   9      248.14      281.89      8.73 o 
  10   1   9      704.74      713.00     14.11 o 
  11   1   9     1477.26     1519.23     29.21 o 
  12   1   9      136.95      127.77      8.38 o 
  13   1   9      160.51      168.63      9.68 o 
  14   1   9        6.95       18.88     10.25 o 
  15   1   9      125.58      147.66     14.55 o 
 -22   2   9       21.85       14.74     11.04 o 
 -21   2   9       59.90       42.92     13.58 o 
 -20   2   9       39.65       31.86      5.85 o 
 -19   2   9       13.69       14.59      5.70 o 
 -18   2   9      300.99      314.67     11.67 o 
 -17   2   9       12.68       11.42      8.39 o 
 -16   2   9        6.79       12.41      4.43 o 
 -15   2   9      251.68      287.45     15.74 o 
 -14   2   9      147.42      161.26      8.38 o 
 -13   2   9      221.69      219.33      8.38 o 
 -12   2   9      191.56      201.77      8.34 o 
 -11   2   9      234.14      210.04      7.69 o 
 -10   2   9     1722.96     1648.30     24.69 o 
  -9   2   9     7078.22     6819.79     74.30 o 
  -8   2   9      365.27      300.99     11.73 o 
  -7   2   9       11.71        7.98      3.73 o 
  -6   2   9       94.77       95.65      6.22 o 
  -5   2   9      250.88      299.09      8.82 o 
  -4   2   9     2913.57     3046.06     33.64 o 
  -3   2   9      359.63      414.83     10.96 o 
  -2   2   9        3.43        6.29      4.10 o 
  -1   2   9      502.93      497.97     11.16 o 
   0   2   9     1160.35     1373.84     16.41 o 
   1   2   9       97.17       86.09      4.60 o 
   2   2   9        1.00        2.43      2.64 o 
   3   2   9      434.80      443.74     12.42 o 
   4   2   9      438.24      501.04     11.94 o 
   5   2   9     1269.73     1260.96     15.87 o 
   6   2   9       80.61       78.81      4.57 o 
   7   2   9      328.78      317.31      7.58 o 
   8   2   9       12.17       17.32      3.06 o 
   9   2   9       20.89       28.71      3.47 o 
  10   2   9      246.98      200.05      6.52 o 
  11   2   9        4.38        4.41      6.00 o 
  12   2   9      293.07      281.88     15.13 o 
  13   2   9       20.59       15.16      8.65 o 
  14   2   9       44.34       41.24     13.26 o 
 -21   3   9      159.99      118.98     48.90 o 
 -20   3   9       71.05       35.66     15.29 o 
 -19   3   9      307.15      298.06     36.61 o 
 -18   3   9        5.45        3.91      4.72 o 
 -17   3   9      314.41      342.85      9.48 o 
 -16   3   9      101.94      108.12     10.18 o 
 -15   3   9      652.15      686.65     15.47 o 
 -14   3   9      851.41      858.80     23.63 o 
 -13   3   9       11.30       16.14      4.43 o 
 -12   3   9      583.33      627.37     16.31 o 
 -11   3   9       22.12       14.29      4.61 o 
 -10   3   9     3728.35     3802.19     42.94 o 
  -9   3   9      691.66      714.23     39.67 o 
  -8   3   9     2788.82     2701.45     31.21 o 
  -7   3   9     5412.39     5380.84     74.69 o 
  -6   3   9     1332.24     1359.60     23.72 o 
  -5   3   9     3255.31     3146.24     42.46 o 
  -4   3   9       45.69       43.31      6.85 o 
  -3   3   9       12.99       29.22      6.01 o 
  -2   3   9      635.70      681.68     13.04 o 
  -1   3   9      415.64      386.53     11.61 o 
   0   3   9      463.81      454.29      8.80 o 
   1   3   9      768.13      826.67     13.71 o 
   2   3   9     1504.25     1544.30     18.38 o 
   3   3   9      322.36      307.29     16.39 o 
   4   3   9     2357.77     2319.97     28.61 o 
   5   3   9        5.23        5.80      5.39 o 
   6   3   9       41.59       38.82      5.72 o 
   7   3   9      170.58      165.66     11.99 o 
   8   3   9      599.87      597.11     16.69 o 
   9   3   9      823.36      816.81     20.55 o 
  10   3   9      413.14      440.96     15.45 o 
  11   3   9      186.06      219.72     11.90 o 
  12   3   9        9.21       13.70     13.69 o 
  13   3   9       96.00       92.50     18.46 o 
 -19   4   9        0.36       -8.81     12.93 o 
 -18   4   9       98.58       77.22     32.29 o 
 -17   4   9       37.18       34.77     19.01 o 
 -16   4   9        2.66        2.46      4.03 o 
 -15   4   9      428.75      466.93     19.05 o 
 -14   4   9        1.48        0.44      4.35 o 
 -13   4   9      708.66      766.29     34.73 o 
 -12   4   9      223.44      231.31     15.76 o 
 -11   4   9     1181.45     1129.01     26.94 o 
 -10   4   9      131.45      126.21      9.90 o 
  -9   4   9      153.86      174.37     11.64 o 
  -8   4   9        4.82        0.30      5.52 o 
  -7   4   9      654.73      680.76     13.12 o 
  -6   4   9      484.42      464.72     14.08 o 
  -5   4   9      414.73      420.22     10.56 o 
  -4   4   9      593.24      572.46     10.60 o 
  -3   4   9      358.71      361.41      8.63 o 
  -2   4   9      460.62      476.26     11.13 o 
  -1   4   9      290.79      292.75      8.65 o 
   0   4   9      302.69      339.68     12.78 o 
   1   4   9      355.40      345.03      8.58 o 
   2   4   9      750.68      794.88     13.32 o 
   3   4   9      301.23      309.97      8.95 o 
   4   4   9      364.35      363.24      6.99 o 
   5   4   9      890.50      848.17     49.90 o 
   6   4   9        6.80        3.54      5.67 o 
   7   4   9      638.51      649.65     43.78 o 
   8   4   9      271.52      304.17     29.03 o 
   9   4   9       91.07       97.05     28.34 o 
  10   4   9      199.54      250.87     30.58 o 
  11   4   9      148.53      154.94     33.37 o 
  12   4   9      292.48      276.89     27.96 o 
 -17   5   9       56.38       42.13     20.10 o 
 -16   5   9       11.74        0.24      9.42 o 
 -15   5   9       21.57       14.70     13.10 o 
 -14   5   9      165.69      167.93      9.47 o 
 -13   5   9       20.15       18.95      5.10 o 
 -12   5   9      396.95      378.94     13.87 o 
 -11   5   9        4.41        3.65      2.97 o 
 -10   5   9      102.35      110.26      5.82 o 
  -9   5   9       85.36       72.13      5.64 o 
  -8   5   9      116.41      126.41      9.19 o 
  -7   5   9       43.24       50.20      6.46 o 
  -6   5   9       24.17       21.77      4.77 o 
  -5   5   9      119.27      122.68      7.40 o 
  -4   5   9       84.77       77.79      6.74 o 
  -3   5   9      139.73      134.04      7.80 o 
  -2   5   9       75.66       59.53      5.33 o 
  -1   5   9      968.62      893.90     14.73 o 
   0   5   9        6.32        8.25      4.03 o 
   1   5   9      538.70      517.01     10.09 o 
   2   5   9      558.48      567.09      9.87 o 
   3   5   9        0.13        0.56      2.52 o 
   4   5   9       80.70       68.15      8.37 o 
   5   5   9      110.32      104.56     24.12 o 
   6   5   9        8.83       -6.50     13.42 o 
   7   5   9      104.86       67.19     21.40 o 
   8   5   9        4.47       17.29     16.67 o 
   9   5   9       68.79       51.98     26.51 o 
  10   5   9       10.79      -12.18     21.83 o 
 -15   6   9       18.32       13.69     18.53 o 
 -14   6   9      150.66      172.15     29.94 o 
 -13   6   9      230.02      268.36     38.13 o 
 -12   6   9        9.53        6.98     14.15 o 
 -11   6   9      630.63      647.87     19.08 o 
 -10   6   9       32.46       30.28      9.96 o 
  -9   6   9      401.37      413.17     12.83 o 
  -8   6   9      366.16      376.39     12.24 o 
  -7   6   9      449.54      460.29     14.93 o 
  -6   6   9      675.79      659.91     15.92 o 
  -5   6   9      446.94      439.39     13.26 o 
  -4   6   9      695.54      703.70     18.26 o 
  -3   6   9        4.04       -1.62      4.95 o 
  -2   6   9      339.26      392.77     11.86 o 
  -1   6   9      211.62      214.71      9.37 o 
   0   6   9       53.29       61.84      5.12 o 
   1   6   9      152.93      166.88     16.22 o 
   2   6   9       21.35       14.65      5.50 o 
   3   6   9      217.05      241.96     21.41 o 
   4   6   9        8.14       11.95     11.74 o 
   5   6   9      431.89      434.90     32.64 o 
   6   6   9        5.98        6.73     14.07 o 
   7   6   9      323.54      401.19     31.83 o 
 -10   7   9        2.01        1.17     11.16 o 
  -9   7   9        0.90        9.94      9.96 o 
  -8   7   9        5.88        9.66      8.02 o 
  -7   7   9       21.53       15.08      8.94 o 
  -6   7   9        5.33        2.24      5.66 o 
  -5   7   9       30.03       21.68      7.04 o 
  -4   7   9        1.66       -3.36      4.68 o 
  -3   7   9       16.96       10.26      6.46 o 
  -2   7   9       14.88       11.65      6.70 o 
  -1   7   9        0.38       -4.95      6.31 o 
   0   7   9       11.78       12.68      8.00 o 
   1   7   9        9.53        3.41      8.83 o 
   2   7   9       21.46       15.44     12.47 o 
 -23   0  10      389.81      412.78     22.54 o 
 -22   0  10        0.66       -3.37      9.78 o 
 -21   0  10      427.63      549.68     28.63 o 
 -20   0  10      155.36      162.88     16.07 o 
 -19   0  10       36.99       44.84      9.79 o 
 -18   0  10     2352.57     2347.54     51.24 o 
 -17   0  10       17.40       19.38      7.39 o 
 -16   0  10     2405.17     2385.86     39.87 o 
 -15   0  10      234.62      263.19     12.38 o 
 -14   0  10      197.67      198.60     21.41 o 
 -13   0  10       26.44       38.22     13.24 o 
 -12   0  10     3210.44     3257.19     90.80 o 
 -11   0  10     1808.62     1465.95     28.94 o 
 -10   0  10     2858.82     2917.60     86.70 o 
  -9   0  10    13787.76    14087.61    328.36 o 
  -8   0  10       13.59        9.16      6.86 o 
  -7   0  10    56541.89    62525.01   1570.01 o 
  -6   0  10     5832.51     5819.10     84.78 o 
  -5   0  10    27095.99    26769.16    455.02 o 
  -4   0  10     5028.17     5065.78     76.63 o 
  -3   0  10       87.36      191.92     52.47 o 
  -2   0  10     1836.32     1679.72     29.69 o 
  -1   0  10      327.85      341.59     11.00 o 
   0   0  10     6825.61     6888.41    111.10 o 
   1   0  10      173.40      151.80      8.40 o 
   2   0  10      414.81      371.63     17.26 o 
   3   0  10     2349.93     2149.51     49.73 o 
   4   0  10     1595.99     1454.84     77.12 o 
   5   0  10     7340.38     7865.33    138.90 o 
   6   0  10      163.85      207.19     11.60 o 
   7   0  10     1251.81     1425.78     29.93 o 
   8   0  10      103.32      101.56      8.92 o 
   9   0  10     2198.50     2294.49     50.84 o 
  10   0  10      120.63      147.02     15.29 o 
  11   0  10      661.98      700.01     23.48 o 
  12   0  10       74.08       93.01     12.10 o 
  13   0  10       25.82       23.76      8.37 o 
  14   0  10      109.94      103.88     14.60 o 
 -23   1  10        3.02       -6.93      9.73 o 
 -22   1  10       13.36        5.27      6.18 o 
 -21   1  10        1.30       -3.45      6.05 o 
 -20   1  10       70.14       56.00      7.53 o 
 -19   1  10        6.46       -0.82      4.28 o 
 -18   1  10       52.77       56.97      7.27 o 
 -17   1  10        1.00       -1.71      3.71 o 
 -16   1  10       15.26        8.09      4.41 o 
 -15   1  10      890.69      910.74     15.33 o 
 -14   1  10      228.18      218.38      8.64 o 
 -13   1  10       11.12       12.01      4.61 o 
 -12   1  10      296.57      305.02     12.65 o 
 -11   1  10       15.64       10.56      4.63 o 
 -10   1  10     2949.52     3074.58     34.87 o 
  -9   1  10      155.93      150.24      6.98 o 
  -8   1  10      269.45      268.74     16.02 o 
  -7   1  10       67.64       80.75      7.55 o 
  -6   1  10       86.71      118.80      8.48 o 
  -5   1  10        0.35        3.83      3.03 o 
  -4   1  10       17.77       15.46      3.61 o 
  -3   1  10       19.72       22.09      4.13 o 
  -2   1  10      292.30      286.25      7.34 o 
  -1   1  10      640.69      620.38     10.88 o 
   0   1  10      381.82      356.28      9.12 o 
   1   1  10      102.15      153.48     14.96 o 
   2   1  10       12.55       17.28      3.84 o 
   3   1  10     1325.14     1325.90     21.80 o 
   4   1  10      586.18      597.50     12.04 o 
   5   1  10      282.56      299.19      8.96 o 
   6   1  10       45.75       38.76      5.14 o 
   7   1  10       56.17       37.35      6.51 o 
   8   1  10      355.66      368.91     10.49 o 
   9   1  10       81.47       98.07      8.63 o 
  10   1  10       57.76       55.30      6.68 o 
  11   1  10       35.24       22.21      5.14 o 
  12   1  10       26.20       14.94      5.09 o 
  13   1  10      110.47       98.60     11.78 o 
  14   1  10        2.90        5.31      8.03 o 
 -22   2  10       10.87        6.22      9.93 o 
 -21   2  10      181.49      202.58     13.13 o 
 -20   2  10      101.59      106.29      9.42 o 
 -19   2  10      221.74      215.70     12.39 o 
 -18   2  10      459.14      452.15     14.93 o 
 -17   2  10        2.87        2.91      4.02 o 
 -16   2  10      989.84     1010.09     16.80 o 
 -15   2  10       70.18       59.95      8.16 o 
 -14   2  10     1792.52     1780.12     23.85 o 
 -13   2  10      360.50      364.28     10.11 o 
 -12   2  10      687.38      657.32     15.21 o 
 -11   2  10     1335.59     1196.39     18.63 o 
 -10   2  10     1265.68     1275.12     21.00 o 
  -9   2  10     8877.45     8527.05    100.58 o 
  -8   2  10       14.46       14.30      4.30 o 
  -7   2  10     3655.88     3755.41     44.74 o 
  -6   2  10      256.32      220.21      7.79 o 
  -5   2  10     3647.39     3594.73     38.97 o 
  -4   2  10     1840.25     1774.19     21.47 o 
  -3   2  10        9.52       43.71      5.22 o 
  -2   2  10      862.42      803.40     15.65 o 
  -1   2  10        3.12        7.64      3.52 o 
   0   2  10     4211.21     4270.23     44.86 o 
   1   2  10      261.72      316.63      8.64 o 
   2   2  10     3017.25     3050.29     33.12 o 
   3   2  10       56.08       63.89      8.03 o 
   4   2  10     1432.41     1366.53     17.35 o 
   5   2  10     1547.11     1510.10     21.37 o 
   6   2  10       86.73       90.28      6.03 o 
   7   2  10     1070.60     1056.75     18.65 o 
   8   2  10       14.89       17.21      3.43 o 
   9   2  10     2187.14     2201.99     70.77 o 
  10   2  10      279.16      242.07      9.04 o 
  11   2  10      477.13      481.70     19.73 o 
  12   2  10      121.80      117.32     12.23 o 
  13   2  10       17.84       15.39      8.28 o 
 -21   3  10        6.87        4.10     14.30 o 
 -20   3  10      205.95      201.50     36.60 o 
 -19   3  10      103.57       69.26     13.94 o 
 -18   3  10      190.81      162.90     28.41 o 
 -17   3  10      211.18      213.97     19.47 o 
 -16   3  10       22.93       23.47      5.83 o 
 -15   3  10      245.79      288.10     13.27 o 
 -14   3  10        2.09        3.97      3.96 o 
 -13   3  10      403.54      402.52     10.80 o 
 -12   3  10     1434.54     1350.83     19.88 o 
 -11   3  10      523.38      509.33     13.37 o 
 -10   3  10     2931.49     2900.66     35.48 o 
  -9   3  10      280.91      294.38     10.89 o 
  -8   3  10     2031.92     1938.37     28.66 o 
  -7   3  10      100.44      114.41      9.18 o 
  -6   3  10     4577.32     4475.15     68.89 o 
  -5   3  10      204.11      222.12     10.44 o 
  -4   3  10     2591.52     2702.15     40.00 o 
  -3   3  10     1042.60     1083.87     18.02 o 
  -2   3  10        2.81        2.48      3.37 o 
  -1   3  10      833.53      795.20     13.49 o 
   0   3  10       77.57      101.92      6.16 o 
   1   3  10      254.47      240.14     11.59 o 
   2   3  10      733.25      713.32     12.10 o 
   3   3  10     1020.75     1004.45     28.82 o 
   4   3  10      728.54      727.17     10.46 o 
   5   3  10      335.03      328.57     12.82 o 
   6   3  10      643.49      603.22     13.03 o 
   7   3  10        4.33       -1.28      6.05 o 
   8   3  10      392.93      396.48     17.71 o 
   9   3  10        3.24       -8.72      8.75 o 
  10   3  10      154.39      166.14     11.18 o 
  11   3  10       90.97       89.80     17.21 o 
  12   3  10       68.94       90.27     24.30 o 
 -20   4  10       70.56       36.47     17.77 o 
 -19   4  10       68.41       23.64     16.92 o 
 -18   4  10      207.92      163.59     56.72 o 
 -17   4  10       52.07       21.88     14.64 o 
 -16   4  10       98.85       51.14     42.64 o 
 -15   4  10       16.89       15.45      7.26 o 
 -14   4  10       43.52       31.98     10.80 o 
 -13   4  10      297.49      272.55     13.29 o 
 -12   4  10        1.80        5.14      6.70 o 
 -11   4  10      690.39      697.41     18.59 o 
 -10   4  10      503.29      479.34     17.58 o 
  -9   4  10     1101.55     1110.16     28.49 o 
  -8   4  10        0.59        2.53      4.53 o 
  -7   4  10      345.15      365.81     10.78 o 
  -6   4  10       95.82      108.57      7.49 o 
  -5   4  10      255.24      283.12      9.15 o 
  -4   4  10       60.79       61.30      9.86 o 
  -3   4  10        4.45        7.60      4.84 o 
  -2   4  10        3.51        6.08      5.27 o 
  -1   4  10       13.19        3.82      4.64 o 
   0   4  10      928.39      930.63     15.58 o 
   1   4  10      104.68      111.33      6.82 o 
   2   4  10     1424.12     1392.03     22.02 o 
   3   4  10        1.01       -4.12      4.22 o 
   4   4  10      281.00      280.40      5.21 o 
   5   4  10       20.32       25.08     10.10 o 
   6   4  10        0.84        2.21      3.86 o 
   7   4  10      321.49      317.22     23.80 o 
   8   4  10       28.37       23.30     13.21 o 
   9   4  10      181.58      222.54     26.45 o 
  10   4  10       73.22       72.14     18.34 o 
  11   4  10       74.96       69.17     19.21 o 
 -18   5  10      106.90       69.24     31.97 o 
 -17   5  10       42.21       45.94     27.47 o 
 -16   5  10        0.12      -10.16     14.80 o 
 -15   5  10      145.05      166.64     24.41 o 
 -14   5  10       28.29       30.80      9.01 o 
 -13   5  10     1111.99     1082.78     21.12 o 
 -12   5  10      406.41      424.13     10.20 o 
 -11   5  10      132.99      154.29     13.45 o 
 -10   5  10      902.74      894.90     15.78 o 
  -9   5  10       15.02        9.26      5.19 o 
  -8   5  10     1773.41     1795.57     26.16 o 
  -7   5  10       37.38       31.96      5.34 o 
  -6   5  10     1342.38     1382.00     21.62 o 
  -5   5  10      260.04      280.89     10.13 o 
  -4   5  10      973.02      975.98     15.86 o 
  -3   5  10     1279.63     1265.65     18.19 o 
  -2   5  10       78.46       76.04      6.12 o 
  -1   5  10      757.10      767.40     14.52 o 
   0   5  10       12.80       15.11      3.66 o 
   1   5  10      595.06      599.74     12.55 o 
   2   5  10       78.55       76.27      4.84 o 
   3   5  10      119.47      115.88      4.61 o 
   4   5  10      276.01      286.61     25.45 o 
   5   5  10      155.42      166.10     20.06 o 
   6   5  10      727.38      730.78     34.83 o 
   7   5  10        0.77       -5.68     12.36 o 
   8   5  10      207.18      225.84     28.33 o 
   9   5  10       10.29       18.49     15.18 o 
 -15   6  10        0.39       12.25     22.02 o 
 -14   6  10        1.98       20.58     22.39 o 
 -13   6  10        0.10       -2.18     14.18 o 
 -12   6  10        0.34       -4.00      5.45 o 
 -11   6  10        9.85       13.44      7.39 o 
 -10   6  10        4.17        6.40      6.64 o 
  -9   6  10        2.23       -4.25      4.25 o 
  -8   6  10        1.98        3.45      4.25 o 
  -7   6  10       11.12        0.13      4.18 o 
  -6   6  10        5.69        1.48      4.37 o 
  -5   6  10       57.45       50.56      7.35 o 
  -4   6  10        0.12        2.29      4.24 o 
  -3   6  10        5.33        2.39      3.91 o 
  -2   6  10       50.80       39.70      6.75 o 
  -1   6  10      150.70      132.99      8.92 o 
   0   6  10      150.46      163.28     10.85 o 
   1   6  10       49.22       37.46      7.10 o 
   2   6  10       13.47       18.31     13.13 o 
   3   6  10       15.42       11.33     14.94 o 
   4   6  10        2.37        8.82     11.97 o 
   5   6  10        0.28       -4.84     11.70 o 
   6   6  10        5.01       -1.62      9.91 o 
 -10   7  10      287.77      264.39     56.27 o 
  -9   7  10       11.32       10.53      8.59 o 
  -8   7  10      203.62      144.95     63.79 o 
  -7   7  10        0.12        8.15      8.94 o 
  -6   7  10       81.94       66.29     18.43 o 
  -5   7  10       71.21       46.03     13.86 o 
  -4   7  10      108.37       88.36      9.00 o 
  -3   7  10      129.92      122.69     11.56 o 
  -2   7  10       38.28       55.62      9.72 o 
  -1   7  10      141.26      127.78     12.17 o 
   0   7  10        0.01       -6.62     10.59 o 
   1   7  10      195.00      209.76     26.01 o 
 -23   1  11      112.98       90.28     14.45 o 
 -22   1  11      449.67      518.86     23.13 o 
 -21   1  11       36.93       34.32      7.25 o 
 -20   1  11      980.46     1069.79     21.52 o 
 -19   1  11      248.01      267.20     11.08 o 
 -18   1  11      211.48      247.79     10.92 o 
 -17   1  11      705.90      736.57     14.81 o 
 -16   1  11        5.57        7.84      4.44 o 
 -15   1  11     1056.95     1159.84     19.15 o 
 -14   1  11       80.04       78.24      8.18 o 
 -13   1  11     1115.56     1201.17     21.16 o 
 -12   1  11        0.83        0.86      3.47 o 
 -11   1  11     1480.90     1402.30     21.91 o 
 -10   1  11     1403.09     1409.69     21.59 o 
  -9   1  11     3343.54     3099.14     39.27 o 
  -8   1  11     1777.82     1774.29     24.00 o 
  -7   1  11     2166.99     2094.56     25.14 o 
  -6   1  11     8670.05     8612.93     91.75 o 
  -5   1  11        0.23        0.93      2.90 o 
  -4   1  11     5473.83     5036.42     54.42 o 
  -3   1  11       15.53        8.66      3.54 o 
  -2   1  11      557.78      415.97     11.03 o 
  -1   1  11     1746.04     1627.54     19.99 o 
   0   1  11      922.56      966.39     16.21 o 
   1   1  11      711.71      709.58     15.01 o 
   2   1  11      581.18      604.76     13.95 o 
   3   1  11      586.28      487.47     16.88 o 
   4   1  11       27.70       38.02      5.56 o 
   5   1  11     1490.95     1528.17     24.84 o 
   6   1  11      162.34      197.01      8.19 o 
   7   1  11      945.10      977.00     15.01 o 
   8   1  11     1663.31     1716.02     22.51 o 
   9   1  11      754.53      796.60     16.77 o 
  10   1  11     1831.96     1843.74     27.86 o 
  11   1  11        7.49        8.10      4.81 o 
  12   1  11      257.86      292.40     15.36 o 
  13   1  11        4.31       21.38      9.73 o 
 -22   2  11       11.84       -0.70      6.85 o 
 -21   2  11       50.21       50.64      9.26 o 
 -20   2  11        4.84        6.98      5.23 o 
 -19   2  11      158.14      186.51     19.58 o 
 -18   2  11      100.88       91.44      7.91 o 
 -17   2  11       99.01       98.72      7.92 o 
 -16   2  11       28.29        7.63     11.17 o 
 -15   2  11      174.77      184.77     10.26 o 
 -14   2  11      169.57      178.09     11.10 o 
 -13   2  11      161.84      159.65      8.43 o 
 -12   2  11      435.67      405.58     12.59 o 
 -11   2  11      549.79      570.99     14.40 o 
 -10   2  11      974.56      948.23     23.20 o 
  -9   2  11      201.93      190.29      9.49 o 
  -8   2  11      141.10      123.38      7.44 o 
  -7   2  11      793.35      712.56     14.87 o 
  -6   2  11      632.98      648.64     12.83 o 
  -5   2  11     2868.09     2895.97     35.19 o 
  -4   2  11        1.31        2.30      3.21 o 
  -3   2  11      749.35      695.57     15.97 o 
  -2   2  11       94.31      118.70      7.67 o 
  -1   2  11       64.11       67.08      7.54 o 
   0   2  11      136.59      146.84      6.68 o 
   1   2  11      293.82      288.02      9.30 o 
   2   2  11     1497.36     1535.89     21.92 o 
   3   2  11        4.30        5.63      4.51 o 
   4   2  11      115.80      132.85      7.33 o 
   5   2  11      168.17      160.09      8.45 o 
   6   2  11      372.04      359.33      8.64 o 
   7   2  11      181.57      181.39      9.43 o 
   8   2  11      266.60      258.74     13.57 o 
   9   2  11       19.80       28.35      3.91 o 
  10   2  11       11.11       23.14      8.08 o 
  11   2  11      180.43      197.60     18.30 o 
  12   2  11        3.24       -1.31      6.81 o 
  13   2  11       44.17       33.94     12.10 o 
 -21   3  11        4.04        1.70     11.65 o 
 -20   3  11      327.18      367.17     23.40 o 
 -19   3  11       82.03       59.54     19.42 o 
 -18   3  11      211.31      246.81     14.27 o 
 -17   3  11       55.50       53.88     16.92 o 
 -16   3  11     1038.44     1014.59     25.11 o 
 -15   3  11      136.85      124.09     11.37 o 
 -14   3  11       94.59       97.47      8.27 o 
 -13   3  11        9.52       10.65      5.29 o 
 -12   3  11       12.39        4.68      4.18 o 
 -11   3  11     4239.36     4245.95     50.48 o 
 -10   3  11     2376.73     2404.67     30.46 o 
  -9   3  11     1620.68     1558.80     28.51 o 
  -8   3  11     1940.80     1867.69     26.94 o 
  -7   3  11     1012.36     1037.84     22.47 o 
  -6   3  11     3550.19     3609.59     59.87 o 
  -5   3  11       60.48       69.15      8.82 o 
  -4   3  11      853.62      805.16     17.70 o 
  -3   3  11       26.22       28.19      5.15 o 
  -2   3  11     1565.88     1514.05     21.37 o 
  -1   3  11     1555.14     1539.90     25.51 o 
   0   3  11      162.24      166.09      7.13 o 
   1   3  11      932.77      920.81     15.77 o 
   2   3  11      195.79      203.79      7.52 o 
   3   3  11     1223.28     1191.64     18.26 o 
   4   3  11       65.76       68.14      3.84 o 
   5   3  11      130.67      139.09      6.40 o 
   6   3  11      131.06      119.18      4.39 o 
   7   3  11      835.82      822.62     21.78 o 
   8   3  11      807.90      841.89     22.06 o 
   9   3  11       75.35       66.71     11.69 o 
  10   3  11      257.40      248.88     17.58 o 
  11   3  11        7.92       13.10     14.47 o 
  12   3  11      145.12      135.53     21.36 o 
 -20   4  11       10.74        2.13     12.34 o 
 -19   4  11      183.18      169.77     55.81 o 
 -18   4  11       32.94       26.61     20.10 o 
 -17   4  11       11.03       11.23      5.62 o 
 -16   4  11       58.77       47.38     12.17 o 
 -15   4  11       29.63       13.03      8.42 o 
 -14   4  11      237.59      269.32     14.39 o 
 -13   4  11      158.87      166.94     12.14 o 
 -12   4  11      877.30      935.97     22.19 o 
 -11   4  11      826.27      797.18     24.91 o 
 -10   4  11      472.46      496.27     24.81 o 
  -9   4  11       58.21       49.83      8.01 o 
  -8   4  11      724.05      727.66     29.46 o 
  -7   4  11      500.77      476.12     15.83 o 
  -6   4  11      369.69      394.44     13.27 o 
  -5   4  11      327.87      367.18     18.91 o 
  -4   4  11       87.00       83.72      7.34 o 
  -3   4  11      176.22      216.18      9.51 o 
  -2   4  11      484.15      492.71     12.95 o 
  -1   4  11      850.59      840.16     17.08 o 
   0   4  11       21.51       24.76      4.63 o 
   1   4  11      310.79      321.19     12.27 o 
   2   4  11       42.75       45.11      5.17 o 
   3   4  11       69.60       70.42      5.02 o 
   4   4  11      861.17      860.58     21.70 o 
   5   4  11       64.44       48.03      8.32 o 
   6   4  11      314.09      307.70     12.98 o 
   7   4  11      106.05      135.05     21.61 o 
   8   4  11      188.90      191.83     22.24 o 
   9   4  11      207.05      200.58     27.05 o 
  10   4  11       74.79       75.54     22.30 o 
 -18   5  11       89.49       38.27     43.62 o 
 -17   5  11       44.71       24.04     17.65 o 
 -16   5  11       89.21      113.21     20.62 o 
 -15   5  11        0.59       -2.19      4.81 o 
 -14   5  11        0.58       -0.18      4.90 o 
 -13   5  11       36.03       44.00      7.39 o 
 -12   5  11       96.37       79.30      8.05 o 
 -11   5  11      767.94      742.67     15.06 o 
 -10   5  11       38.59       37.00      6.53 o 
  -9   5  11      623.08      608.96     14.20 o 
  -8   5  11      258.93      264.75     10.47 o 
  -7   5  11        3.45       10.93      5.47 o 
  -6   5  11        9.86       10.86      5.16 o 
  -5   5  11      109.19      104.05      7.98 o 
  -4   5  11       95.27       70.29      8.32 o 
  -3   5  11       70.45       64.82      6.64 o 
  -2   5  11      243.29      244.41      8.57 o 
  -1   5  11      252.01      246.92      8.50 o 
   0   5  11       82.75       80.08      5.69 o 
   1   5  11      454.43      461.21     11.60 o 
   2   5  11       27.02       25.11      4.69 o 
   3   5  11      111.54      106.46      5.03 o 
   4   5  11       79.00       66.54     17.80 o 
   5   5  11       56.92       41.85     17.30 o 
   6   5  11       39.05       27.00     14.67 o 
   7   5  11        9.59        8.99     12.59 o 
   8   5  11       12.65       29.87     18.52 o 
 -15   6  11       33.37       44.37     22.71 o 
 -14   6  11       90.63       94.78     25.65 o 
 -13   6  11        3.48       -0.05      8.67 o 
 -12   6  11      183.13      171.75     18.36 o 
 -11   6  11       42.86       29.60      9.94 o 
 -10   6  11      282.87      297.86     12.53 o 
  -9   6  11      423.79      410.42     14.08 o 
  -8   6  11      448.63      474.46     14.36 o 
  -7   6  11      549.03      559.54     14.41 o 
  -6   6  11      196.37      196.12     10.30 o 
  -5   6  11      624.32      680.34     19.27 o 
  -4   6  11       20.32        7.21      5.30 o 
  -3   6  11      506.62      545.28     13.83 o 
  -2   6  11      174.81      174.48     11.09 o 
  -1   6  11      325.97      336.36     10.85 o 
   0   6  11      112.43      117.12     11.08 o 
   1   6  11       81.09       78.22      9.84 o 
   2   6  11      204.51      248.05     22.52 o 
   3   6  11       20.21       30.61     16.16 o 
   4   6  11      355.12      392.80     34.07 o 
   5   6  11       50.98       46.03     17.45 o 
  -9   7  11        0.12       -4.45      7.96 o 
  -8   7  11        2.72       13.75      8.82 o 
  -7   7  11        0.10       11.89      8.65 o 
  -6   7  11        4.63       -0.23      5.05 o 
  -5   7  11       30.62       20.29      7.68 o 
  -4   7  11        0.27       -0.53      5.48 o 
  -3   7  11        3.60       -0.82      5.42 o 
  -2   7  11       22.51       12.70      8.14 o 
  -1   7  11        6.21        3.78      6.90 o 
   0   7  11        0.78        2.21      9.51 o 
 -23   0  12        5.55        0.68      8.42 o 
 -22   0  12      834.07      830.83     33.12 o 
 -21   0  12      925.11      975.47     30.70 o 
 -20   0  12     1097.71     1159.02     39.72 o 
 -19   0  12     1043.02     1099.62     29.46 o 
 -18   0  12       37.15       37.96      9.35 o 
 -17   0  12      514.49      543.78     18.86 o 
 -16   0  12      380.64      376.48     23.18 o 
 -15   0  12     1655.69     1692.10     38.51 o 
 -14   0  12      263.47      258.47     18.22 o 
 -13   0  12     2327.05     2221.51     43.17 o 
 -12   0  12     3020.10     2964.15     82.80 o 
 -11   0  12       60.71       61.39     11.05 o 
 -10   0  12     3731.61     3479.88     57.45 o 
  -9   0  12      327.62      430.66     23.99 o 
  -8   0  12     3804.09     3292.49     58.30 o 
  -7   0  12     3583.43     3388.98     59.08 o 
  -6   0  12    10206.26    10325.59    160.52 o 
  -5   0  12     8704.16     9084.43    184.81 o 
  -4   0  12     8862.61     9200.21    148.59 o 
  -3   0  12     8651.89     8707.40    133.61 o 
  -2   0  12     2137.71     2117.99     36.51 o 
  -1   0  12    13893.89    14290.16    241.90 o 
   0   0  12      582.17      637.08     22.17 o 
   1   0  12      127.28       93.13      8.93 o 
   2   0  12     2855.83     2935.10     72.03 o 
   3   0  12      619.12      696.95     25.14 o 
   4   0  12     1878.71     1965.95     86.22 o 
   5   0  12        1.30       -1.58      4.51 o 
   6   0  12      165.48      197.56     11.21 o 
   7   0  12      363.75      390.36     17.03 o 
   8   0  12     4452.97     4445.90    116.16 o 
   9   0  12      801.90      824.59     28.26 o 
  10   0  12      857.33      888.17     27.61 o 
  11   0  12      232.13      282.99     25.16 o 
  12   0  12       28.70       34.59     12.61 o 
  13   0  12      114.57       88.49     14.72 o 
 -23   1  12       36.46       28.99      9.74 o 
 -22   1  12       75.62       70.43      9.23 o 
 -21   1  12       20.72       10.36      8.70 o 
 -20   1  12      105.36       91.55     10.09 o 
 -19   1  12        0.26       -2.76      6.45 o 
 -18   1  12        0.54       -3.06      5.50 o 
 -17   1  12      334.73      347.02     12.38 o 
 -16   1  12        3.15        6.45      5.27 o 
 -15   1  12        0.22        1.77      4.37 o 
 -14   1  12      329.61      327.44     13.66 o 
 -13   1  12     1423.38     1363.07     22.56 o 
 -12   1  12     1185.64     1180.55     20.31 o 
 -11   1  12     2269.76     2284.16     30.24 o 
 -10   1  12      168.77      157.72      8.86 o 
  -9   1  12       70.55       79.95      6.75 o 
  -8   1  12      372.60      352.49     10.15 o 
  -7   1  12     2624.58     2759.82     32.56 o 
  -6   1  12      734.09      802.34     15.18 o 
  -5   1  12        0.58       -0.54      2.96 o 
  -4   1  12      408.13      448.85     10.60 o 
  -3   1  12     1335.00     1404.77     20.67 o 
  -2   1  12        1.07        5.02      3.97 o 
  -1   1  12      133.08      132.96      7.76 o 
   0   1  12       52.13       57.68      6.55 o 
   1   1  12       12.75        7.97      4.43 o 
   2   1  12      488.80      532.82     12.62 o 
   3   1  12        3.33        1.14      4.39 o 
   4   1  12        5.43        6.82      4.08 o 
   5   1  12       17.35       15.44      5.12 o 
   6   1  12       13.23        7.75      4.45 o 
   7   1  12      263.36      232.84     10.67 o 
   8   1  12        7.54        9.80      4.81 o 
   9   1  12       56.90       60.44      7.66 o 
  10   1  12        1.91       -3.41      5.43 o 
  11   1  12        9.99       21.87      6.93 o 
  12   1  12       18.23       10.84      8.76 o 
  13   1  12        0.86        6.64      8.54 o 
 -22   2  12      568.70      567.96     19.93 o 
 -21   2  12      422.47      421.66     17.46 o 
 -20   2  12      125.65      117.55     13.82 o 
 -19   2  12      833.37      884.59     20.42 o 
 -18   2  12        6.84        9.55      5.90 o 
 -17   2  12      548.32      601.31     14.65 o 
 -16   2  12      172.30      162.56     10.40 o 
 -15   2  12       14.56       14.78      5.71 o 
 -14   2  12      205.47      196.59      9.35 o 
 -13   2  12     1001.19     1001.03     25.70 o 
 -12   2  12     1938.64     1853.31     28.24 o 
 -11   2  12      867.56      866.66     18.36 o 
 -10   2  12     5635.57     5422.40     63.86 o 
  -9   2  12       50.18       52.33      7.33 o 
  -8   2  12     7281.01     7218.69     82.48 o 
  -7   2  12      942.14      874.97     16.17 o 
  -6   2  12     1220.68     1212.99     18.91 o 
  -5   2  12     1401.25     1269.14     19.24 o 
  -4   2  12       13.96        9.32      4.65 o 
  -3   2  12     4693.73     4604.69     58.89 o 
  -2   2  12       41.96       61.44      8.32 o 
  -1   2  12     2825.64     3000.12     44.12 o 
   0   2  12      207.71      217.23      8.04 o 
   1   2  12     1196.94     1166.08     17.61 o 
   2   2  12      556.11      515.39     13.10 o 
   3   2  12      154.09      153.43      7.59 o 
   4   2  12       40.29       52.00      5.91 o 
   5   2  12       72.18       65.07      6.97 o 
   6   2  12      856.90      901.57     13.47 o 
   7   2  12        7.53        4.73      3.20 o 
   8   2  12     1759.44     1689.56     39.79 o 
   9   2  12      254.19      264.63     13.11 o 
  10   2  12      268.81      273.63     16.70 o 
  11   2  12      375.99      390.04     20.11 o 
  12   2  12       57.40       52.33     13.12 o 
 -21   3  12      109.26       74.10     21.93 o 
 -20   3  12      165.84       54.09     39.43 o 
 -19   3  12       74.83       52.80     17.73 o 
 -18   3  12       89.27       26.91     16.41 o 
 -17   3  12      186.35      156.93     26.84 o 
 -16   3  12      794.29      805.81     17.69 o 
 -15   3  12      331.66      314.81     12.76 o 
 -14   3  12      342.67      336.47     13.72 o 
 -13   3  12     1183.41     1158.54     19.92 o 
 -12   3  12       22.61       14.58      5.31 o 
 -11   3  12     2942.98     2890.59     48.89 o 
 -10   3  12        0.89        0.98      4.63 o 
  -9   3  12     1476.72     1406.66     27.67 o 
  -8   3  12      151.23      159.40     10.20 o 
  -7   3  12     3203.58     3238.72     53.15 o 
  -6   3  12      595.87      625.82     22.04 o 
  -5   3  12     1369.46     1349.78     25.18 o 
  -4   3  12     1940.57     1919.67     31.16 o 
  -3   3  12        1.49        2.79      5.03 o 
  -2   3  12     1307.99     1284.97     20.46 o 
  -1   3  12       81.47       83.84      6.51 o 
   0   3  12      443.52      442.50     12.09 o 
   1   3  12      126.28      113.84      8.36 o 
   2   3  12      280.81      264.85     16.42 o 
   3   3  12      451.83      467.33     12.73 o 
   4   3  12       29.18       24.69      5.65 o 
   5   3  12      649.71      611.50     17.49 o 
   6   3  12       46.27       38.11      4.02 o 
   7   3  12      581.95      576.66     20.09 o 
   8   3  12       13.64        7.55      6.11 o 
   9   3  12      340.39      319.45     16.84 o 
  10   3  12       55.18       66.17     17.07 o 
  11   3  12        9.11       10.44     14.18 o 
 -20   4  12        8.37       -1.85     11.57 o 
 -19   4  12      144.78      132.69     46.12 o 
 -18   4  12        1.33       -2.18     10.20 o 
 -17   4  12      414.63      409.77     17.29 o 
 -16   4  12        3.63        2.28      5.94 o 
 -15   4  12      128.67      118.87     25.48 o 
 -14   4  12       88.17       73.81     15.10 o 
 -13   4  12       16.89       16.32      8.90 o 
 -12   4  12      114.77       88.96     19.87 o 
 -11   4  12        1.83       -1.78      5.57 o 
 -10   4  12     2240.48     2167.05     35.75 o 
  -9   4  12      115.87      122.93     11.04 o 
  -8   4  12     1626.07     1635.60     28.61 o 
  -7   4  12      150.53      155.89     13.81 o 
  -6   4  12       12.35        5.94      5.38 o 
  -5   4  12       60.28       72.05      8.49 o 
  -4   4  12       38.53       39.85      7.80 o 
  -3   4  12      149.38      153.59     13.10 o 
  -2   4  12       51.91       45.16      8.18 o 
  -1   4  12      106.36      111.26      8.18 o 
   0   4  12      263.70      268.29     10.22 o 
   1   4  12      564.84      550.30     11.90 o 
   2   4  12       36.86       34.46      5.10 o 
   3   4  12      120.48      129.23      5.48 o 
   4   4  12       38.07       32.71      2.85 o 
   5   4  12       28.40       23.51     11.32 o 
   6   4  12      574.36      619.05     34.52 o 
   7   4  12       56.13       63.18     16.75 o 
   8   4  12      153.75      169.26     22.67 o 
   9   4  12       50.62       44.01     21.65 o 
  10   4  12       21.76       28.21     19.07 o 
 -18   5  12      355.59      418.51     41.70 o 
 -17   5  12        1.89       -8.24     19.29 o 
 -16   5  12      148.93      186.27     26.34 o 
 -15   5  12        3.55       10.57      6.04 o 
 -14   5  12      232.86      210.71     25.96 o 
 -13   5  12      225.47      235.64     11.43 o 
 -12   5  12        5.82        5.86      6.03 o 
 -11   5  12      238.34      229.69     30.25 o 
 -10   5  12       26.83       17.73      5.53 o 
  -9   5  12     1802.15     1820.24     28.66 o 
  -8   5  12        0.39        1.80      3.88 o 
  -7   5  12     1855.61     1816.68     27.50 o 
  -6   5  12      194.10      226.29     10.33 o 
  -5   5  12      369.90      376.96     12.27 o 
  -4   5  12     1163.85     1180.35     18.78 o 
  -3   5  12        0.65        5.96      4.84 o 
  -2   5  12     1357.39     1340.32     21.57 o 
  -1   5  12       13.83        7.52      4.93 o 
   0   5  12      840.01      801.00     13.28 o 
   1   5  12        2.73        0.88      3.92 o 
   2   5  12      145.69      159.47      7.87 o 
   3   5  12      209.01      221.49     21.41 o 
   4   5  12       19.98       23.16     13.97 o 
   5   5  12      615.90      650.00     38.94 o 
   6   5  12       26.74       33.45     17.63 o 
   7   5  12      260.47      264.18     27.94 o 
 -15   6  12       21.53       19.36     23.78 o 
 -14   6  12        7.26       11.67     27.12 o 
 -13   6  12        3.81        0.87      6.54 o 
 -12   6  12        7.53        7.10      7.18 o 
 -11   6  12       27.23       22.56      8.47 o 
 -10   6  12        3.63        5.17      6.20 o 
  -9   6  12       12.39       11.35      6.59 o 
  -8   6  12       42.69       18.18      7.13 o 
  -7   6  12        5.22        7.39      5.39 o 
  -6   6  12       12.47       14.07      6.32 o 
  -5   6  12        5.04        1.99      4.83 o 
  -4   6  12        0.46       -2.80      5.02 o 
  -3   6  12        2.26        7.25      6.84 o 
  -2   6  12        4.28        8.85      5.01 o 
  -1   6  12       74.91       72.93      9.55 o 
   0   6  12       22.60       18.53      6.99 o 
   1   6  12       15.57       17.35     16.25 o 
   2   6  12       18.55       21.78     14.73 o 
   3   6  12       50.03       58.15     17.49 o 
   4   6  12       60.28       55.32     18.36 o 
  -8   7  12        1.08       -2.05      8.56 o 
  -7   7  12      181.92       60.61     33.80 o 
  -6   7  12      146.90       78.20     37.27 o 
  -5   7  12      114.55       95.97     20.68 o 
  -4   7  12      211.43      257.37     16.44 o 
  -3   7  12        0.63       -4.82      7.15 o 
  -2   7  12       79.58       68.26     14.46 o 
 -23   1  13      412.17      487.76     17.44 o 
 -22   1  13        1.22        0.42      4.94 o 
 -21   1  13     1272.86     1255.71     25.37 o 
 -20   1  13      207.59      231.07     12.47 o 
 -19   1  13     1544.67     1629.43     26.02 o 
 -18   1  13      356.86      405.47     14.39 o 
 -17   1  13        7.23        9.49      7.96 o 
 -16   1  13      190.12      272.89     12.31 o 
 -15   1  13      228.61      235.52     13.74 o 
 -14   1  13     1570.59     1630.50     28.47 o 
 -13   1  13      460.04      446.76     13.58 o 
 -12   1  13     1468.28     1392.54     26.27 o 
 -11   1  13      903.65     1009.70     18.96 o 
 -10   1  13     2318.76     2244.32     39.67 o 
  -9   1  13     2770.00     2731.80     34.32 o 
  -8   1  13      733.43      636.89     14.88 o 
  -7   1  13     1974.03     1652.90     23.33 o 
  -6   1  13      152.47      159.19      8.05 o 
  -5   1  13     1366.85     1207.81     19.67 o 
  -4   1  13      882.43      789.30     15.83 o 
  -3   1  13     7406.74     7663.58     88.50 o 
  -2   1  13     2572.17     2597.96     34.10 o 
  -1   1  13     2504.24     2590.11     33.61 o 
   0   1  13     1315.24     1269.41     22.29 o 
   1   1  13        5.53       -0.53      5.04 o 
   2   1  13     1483.57     1583.69     24.81 o 
   3   1  13       34.64       36.29      6.27 o 
   4   1  13       73.87       84.53      7.78 o 
   5   1  13       22.71       29.75      6.36 o 
   6   1  13      510.30      541.77     12.96 o 
   7   1  13     1347.94     1408.72     22.48 o 
   8   1  13      240.58      242.92     10.24 o 
   9   1  13      929.45      953.34     20.09 o 
  10   1  13        2.19        4.00      6.31 o 
  11   1  13      691.82      716.82     27.97 o 
  12   1  13       24.18       23.40     11.09 o 
 -22   2  13      158.45      156.35     14.50 o 
 -21   2  13      259.58      249.83     17.59 o 
 -20   2  13        8.09       -2.47      6.60 o 
 -19   2  13      164.96      116.93     35.60 o 
 -18   2  13       94.00       78.95     10.71 o 
 -17   2  13        6.95        2.56      5.13 o 
 -16   2  13      273.88      273.27     13.36 o 
 -15   2  13      533.18      539.60     15.00 o 
 -14   2  13       15.54       14.43      6.97 o 
 -13   2  13      132.88      142.33      9.68 o 
 -12   2  13       11.92       15.44      5.80 o 
 -11   2  13      223.21      197.12     11.47 o 
 -10   2  13      281.62      257.44     10.89 o 
  -9   2  13      122.84      109.37      8.39 o 
  -8   2  13     1496.70     1496.51     25.18 o 
  -7   2  13      355.33      385.37     11.88 o 
  -6   2  13      740.52      742.05     17.70 o 
  -5   2  13       78.07       86.28      8.09 o 
  -4   2  13     1659.24     1507.73     24.69 o 
  -3   2  13        8.26        4.77      6.38 o 
  -2   2  13       56.18       57.73      7.45 o 
  -1   2  13        5.19        3.13      4.62 o 
   0   2  13      242.43      250.60     11.10 o 
   1   2  13      955.18      948.56     18.42 o 
   2   2  13      188.53      169.88      9.14 o 
   3   2  13      191.36      159.80      7.31 o 
   4   2  13        3.37        0.67      4.63 o 
   5   2  13      221.99      209.28     16.16 o 
   6   2  13      447.18      463.76     15.15 o 
   7   2  13      373.25      372.23     18.94 o 
   8   2  13      159.03      151.47      7.72 o 
   9   2  13       14.70        9.46      9.57 o 
  10   2  13      175.58      140.19     36.17 o 
  11   2  13        2.08        3.91      9.73 o 
 -21   3  13      209.79      103.64     75.58 o 
 -20   3  13      126.77       77.11     21.50 o 
 -19   3  13      116.98       27.60     22.65 o 
 -18   3  13      338.13      335.54     12.55 o 
 -17   3  13      271.40      315.12     25.22 o 
 -16   3  13      234.42      260.66     11.73 o 
 -15   3  13        2.64        2.45      4.25 o 
 -14   3  13       10.33        5.82      5.97 o 
 -13   3  13      207.96      186.12     11.67 o 
 -12   3  13     1413.40     1383.24     25.13 o 
 -11   3  13       29.56       26.38      7.84 o 
 -10   3  13      551.33      555.89     17.00 o 
  -9   3  13     1323.92     1374.50     26.66 o 
  -8   3  13      577.58      588.37     18.52 o 
  -7   3  13     4946.01     4960.99    111.66 o 
  -6   3  13        0.38        1.43      6.78 o 
  -5   3  13     1623.79     1574.46     31.98 o 
  -4   3  13      462.79      447.53     16.17 o 
  -3   3  13     1310.85     1330.82     22.25 o 
  -2   3  13     1121.67     1152.87     23.06 o 
  -1   3  13      514.38      531.08     14.37 o 
   0   3  13      405.94      378.97     13.09 o 
   1   3  13       64.54       55.93      5.48 o 
   2   3  13      282.17      288.94      8.77 o 
   3   3  13      223.53      227.96      7.65 o 
   4   3  13      193.74      190.31      8.43 o 
   5   3  13       74.62       74.88      7.04 o 
   6   3  13      878.61      830.25     26.68 o 
   7   3  13      566.30      615.45     25.05 o 
   8   3  13       44.66       43.59      8.85 o 
   9   3  13      314.31      303.49     65.75 o 
  10   3  13        0.87       11.85     12.64 o 
 -20   4  13      240.86      185.05     65.44 o 
 -19   4  13      126.02       27.11     31.50 o 
 -18   4  13       51.39       40.28     11.77 o 
 -17   4  13       90.48       73.28     30.48 o 
 -16   4  13      157.37       84.18     59.35 o 
 -15   4  13      308.80      337.54     17.61 o 
 -14   4  13       47.94       40.54     11.83 o 
 -13   4  13       28.86       23.93      8.68 o 
 -12   4  13      508.44      511.99     18.18 o 
 -11   4  13      116.73      138.76     14.85 o 
 -10   4  13     1203.68     1221.56     25.65 o 
  -9   4  13      766.19      787.34     20.31 o 
  -8   4  13     1105.71     1116.81     35.64 o 
  -7   4  13      195.67      166.04     14.66 o 
  -6   4  13      395.11      389.50     13.78 o 
  -5   4  13      186.37      192.32     11.70 o 
  -4   4  13      132.60      151.11      9.83 o 
  -3   4  13      147.00      159.10     12.78 o 
  -2   4  13      514.99      567.96     15.05 o 
  -1   4  13      581.53      549.77     14.23 o 
   0   4  13       77.69       82.16      6.76 o 
   1   4  13      154.58      168.15      7.91 o 
   2   4  13      133.49      117.08      8.88 o 
   3   4  13      300.52      324.80      7.42 o 
   4   4  13       99.53      101.75      7.65 o 
   5   4  13       92.43      106.89      8.93 o 
   6   4  13       74.41       80.03     20.14 o 
   7   4  13      171.24      167.19     22.32 o 
   8   4  13      293.01      271.94     30.59 o 
   9   4  13        8.68       12.88     15.85 o 
 -18   5  13       57.72       53.14     24.43 o 
 -17   5  13        3.68       11.39     17.20 o 
 -16   5  13       15.37       13.73     10.48 o 
 -15   5  13        0.65        1.03      6.57 o 
 -14   5  13      136.27      104.70     22.69 o 
 -13   5  13        2.72        1.34      4.23 o 
 -12   5  13      151.14      143.95     22.20 o 
 -11   5  13       51.04       41.59      9.26 o 
 -10   5  13      265.45      268.61     13.36 o 
  -9   5  13      610.11      607.35     20.01 o 
  -8   5  13       76.96       67.45      8.19 o 
  -7   5  13      267.07      271.28     13.23 o 
  -6   5  13       18.65        9.06      5.34 o 
  -5   5  13       35.52       41.95      8.18 o 
  -4   5  13       68.31       72.68      7.59 o 
  -3   5  13        2.30        6.60      4.47 o 
  -2   5  13      294.32      305.10     10.05 o 
  -1   5  13      124.03      126.34      9.07 o 
   0   5  13      113.89      119.22      9.84 o 
   1   5  13        7.21        6.02      4.19 o 
   2   5  13       66.99       50.97      5.73 o 
   3   5  13        0.57      -11.10     15.88 o 
   4   5  13      129.53      127.35     23.66 o 
   5   5  13       27.79       27.46     15.31 o 
   6   5  13       44.12       37.23     17.64 o 
   7   5  13       36.47       34.11     17.73 o 
 -14   6  13        1.13        2.18      8.63 o 
 -13   6  13      127.76      126.71     14.69 o 
 -12   6  13       47.00       55.28     10.54 o 
 -11   6  13      105.47       95.43     20.37 o 
 -10   6  13       33.63       26.96      7.77 o 
  -9   6  13       83.38       64.40     16.99 o 
  -8   6  13      361.21      365.09     33.78 o 
  -7   6  13       29.17       27.67      7.00 o 
  -6   6  13     1081.88     1029.04     23.78 o 
  -5   6  13       24.58       21.50      6.30 o 
  -4   6  13      457.62      495.14     14.50 o 
  -3   6  13      246.16      253.55     22.49 o 
  -2   6  13      285.86      293.40     10.70 o 
  -1   6  13      165.18      156.09     12.37 o 
   0   6  13      128.72      130.39     12.82 o 
   1   6  13      133.02      136.29     19.97 o 
   2   6  13        4.55       -3.76     12.65 o 
   3   6  13      226.46      239.61     26.21 o 
  -6   7  13        0.68        9.62      7.95 o 
  -5   7  13       11.39       26.30      9.19 o 
 -23   0  14      286.27      315.91     26.13 o 
 -22   0  14      517.96      588.64     28.83 o 
 -21   0  14      245.66      250.62     18.60 o 
 -20   0  14     1703.51     1740.75     40.58 o 
 -19   0  14       11.73       16.86     11.55 o 
 -18   0  14     1084.83     1117.49     28.79 o 
 -17   0  14       10.50       11.89      9.18 o 
 -16   0  14      879.07      959.09     40.31 o 
 -15   0  14      666.10      668.14     29.22 o 
 -14   0  14      398.32      428.75     23.76 o 
 -13   0  14     1285.43     1147.00     33.47 o 
 -12   0  14      580.72      618.55     45.64 o 
 -11   0  14     3171.65     3095.12     56.64 o 
 -10   0  14        4.20       15.07      9.38 o 
  -9   0  14     5555.13     5694.45     93.14 o 
  -8   0  14     3414.15     3328.91     57.96 o 
  -7   0  14     2409.39     2112.62     45.78 o 
  -6   0  14     1660.27     1463.27     31.01 o 
  -5   0  14        4.32        3.16      6.73 o 
  -4   0  14     7953.33     8024.91    138.64 o 
  -3   0  14       51.49       48.40     11.67 o 
  -2   0  14    15915.94    16592.06    312.21 o 
  -1   0  14       38.44       45.27     14.39 o 
   0   0  14     1710.69     1704.63     48.86 o 
   1   0  14      463.70      489.16     27.78 o 
   2   0  14      465.12      469.41     20.03 o 
   3   0  14      618.92      695.91     28.39 o 
   4   0  14        0.40        2.65      8.23 o 
   5   0  14      961.68     1103.81     25.89 o 
   6   0  14      227.99      233.31     14.13 o 
   7   0  14     1509.59     1497.89     55.12 o 
   8   0  14      624.45      663.56     30.87 o 
   9   0  14      211.77      276.41     18.83 o 
  10   0  14      456.47      507.78     24.58 o 
  11   0  14       52.13       50.16     13.18 o 
 -23   1  14       45.93       37.68      9.06 o 
 -22   1  14       70.71       63.63     11.02 o 
 -21   1  14       58.01       51.43      8.68 o 
 -20   1  14        8.74       15.58      6.92 o 
 -19   1  14      128.38      134.94     11.30 o 
 -18   1  14        1.33       -5.61      5.69 o 
 -17   1  14      651.30      666.36     17.18 o 
 -16   1  14        0.44        3.02      5.72 o 
 -15   1  14       18.97       17.30      6.77 o 
 -14   1  14       26.88       33.73      7.20 o 
 -13   1  14       12.18       10.18      5.65 o 
 -12   1  14      831.78      789.51     17.85 o 
 -11   1  14      169.57      159.78     10.36 o 
 -10   1  14      924.99      867.26     18.05 o 
  -9   1  14      260.48      227.34     12.35 o 
  -8   1  14      968.91      987.64     19.65 o 
  -7   1  14      766.58      762.80     18.66 o 
  -6   1  14      370.44      388.12     12.60 o 
  -5   1  14       17.25       15.61      5.08 o 
  -4   1  14        0.94        1.60      5.03 o 
  -3   1  14       54.09       60.44      6.98 o 
  -2   1  14      765.97      748.76     18.70 o 
  -1   1  14     1155.57     1193.47     21.92 o 
   0   1  14      911.50      966.99     20.09 o 
   1   1  14       44.76       47.67      8.33 o 
   2   1  14        1.32        3.37      4.94 o 
   3   1  14      130.54      138.83     10.03 o 
   4   1  14        1.85        5.57      4.48 o 
   5   1  14        1.39       -1.83      5.28 o 
   6   1  14       33.03       22.97      7.01 o 
   7   1  14        1.97       -4.88      4.88 o 
   8   1  14       44.46       42.64      6.93 o 
   9   1  14        3.45        3.39      5.09 o 
  10   1  14       10.67        9.08      5.88 o 
  11   1  14        0.38       -7.76      8.90 o 
 -22   2  14      430.00      460.58     16.99 o 
 -21   2  14      216.20      201.04     24.19 o 
 -20   2  14      620.22      622.38     16.63 o 
 -19   2  14      109.56       74.38     23.26 o 
 -18   2  14     1582.31     1609.61     28.76 o 
 -17   2  14       67.77       55.01      8.63 o 
 -16   2  14      381.73      392.24     15.17 o 
 -15   2  14      223.89      234.13     15.32 o 
 -14   2  14       10.64       14.62      7.03 o 
 -13   2  14     3905.56     3761.65     60.12 o 
 -12   2  14       81.80       69.22      9.30 o 
 -11   2  14     3098.05     2954.96     43.24 o 
 -10   2  14       94.00       97.26      9.60 o 
  -9   2  14     1909.32     1944.23     29.43 o 
  -8   2  14      840.64      849.69     19.54 o 
  -7   2  14      612.19      597.30     15.05 o 
  -6   2  14     1860.72     1777.45     26.84 o 
  -5   2  14     1174.14     1123.01     23.62 o 
  -4   2  14     5693.93     5565.12     66.82 o 
  -3   2  14      177.90      187.54     10.65 o 
  -2   2  14     2757.19     2766.14     43.94 o 
  -1   2  14      377.63      396.62     13.01 o 
   0   2  14     1500.71     1451.95     23.16 o 
   1   2  14     1222.97     1242.16     30.08 o 
   2   2  14        8.35        1.91      3.84 o 
   3   2  14      114.00      123.98      9.13 o 
   4   2  14       32.71       28.99      5.93 o 
   5   2  14     1054.00     1115.96     32.53 o 
   6   2  14       50.62       48.10      6.11 o 
   7   2  14      471.07      469.56     12.48 o 
   8   2  14      102.90       98.91      8.59 o 
   9   2  14      133.32       99.57     24.34 o 
  10   2  14      264.61      284.72     18.87 o 
 -21   3  14      311.93       78.33     66.66 o 
 -20   3  14       21.99        6.40      5.27 o 
 -19   3  14      552.75      578.42     17.10 o 
 -18   3  14        4.13        4.07      5.54 o 
 -17   3  14      419.83      413.20     17.66 o 
 -16   3  14        7.92        5.89      6.07 o 
 -15   3  14       84.95       73.37      8.69 o 
 -14   3  14        2.93        4.69      6.00 o 
 -13   3  14      526.31      492.02     16.95 o 
 -12   3  14       59.31       66.65      8.72 o 
 -11   3  14       73.02       81.52     10.30 o 
 -10   3  14     2246.67     2240.65     35.17 o 
  -9   3  14     1342.08     1308.51     32.15 o 
  -8   3  14     4968.13     4898.01     80.68 o 
  -7   3  14     2287.00     2247.64     37.25 o 
  -6   3  14      177.48      197.43     15.33 o 
  -5   3  14     1918.02     1930.12     39.37 o 
  -4   3  14        0.45       -5.83      5.83 o 
  -3   3  14     1069.81     1053.11     22.42 o 
  -2   3  14        6.17        3.24      4.46 o 
  -1   3  14      782.18      762.13     16.37 o 
   0   3  14      234.02      223.17     11.30 o 
   1   3  14      170.51      159.76     11.95 o 
   2   3  14       77.06       77.11      8.62 o 
   3   3  14        4.74        5.43      4.24 o 
   4   3  14      211.95      223.01     13.82 o 
   5   3  14        0.00       -3.80      3.80 o 
   6   3  14      267.55      238.77     10.04 o 
   7   3  14       28.71       12.20      9.72 o 
   8   3  14      257.43      233.84     15.15 o 
   9   3  14      145.47      145.11     48.36 o 
 -20   4  14      255.80      108.19     74.00 o 
 -19   4  14       17.48       -3.02     12.71 o 
 -18   4  14      106.77       15.56     16.73 o 
 -17   4  14        4.81       -2.76      4.78 o 
 -16   4  14       56.79       21.40     11.08 o 
 -15   4  14       48.38       41.41      9.82 o 
 -14   4  14      252.50      238.84     16.47 o 
 -13   4  14      254.04      270.71     16.67 o 
 -12   4  14      319.25      315.95     17.14 o 
 -11   4  14       22.96       14.58      7.31 o 
 -10   4  14        0.26       -7.97      7.97 o 
  -9   4  14      555.33      543.97     23.67 o 
  -8   4  14      231.19      247.84     17.77 o 
  -7   4  14      550.88      545.82     20.58 o 
  -6   4  14      916.54      895.63     20.91 o 
  -5   4  14      314.22      305.98     14.16 o 
  -4   4  14     1787.55     1715.02     34.09 o 
  -3   4  14      218.54      219.21     16.31 o 
  -2   4  14       20.84       25.44      7.70 o 
  -1   4  14      125.52      130.53      9.31 o 
   0   4  14       28.70       32.49      6.47 o 
   1   4  14        1.50       -3.34      4.91 o 
   2   4  14       27.69       27.68      5.70 o 
   3   4  14       20.70       22.55      4.30 o 
   4   4  14       34.02       28.96      6.17 o 
   5   4  14      561.46      615.18     32.46 o 
   6   4  14       16.13       13.66     15.51 o 
   7   4  14      190.98      214.19     25.00 o 
   8   4  14       12.13        6.55     14.52 o 
 -18   5  14        1.61       12.36     29.80 o 
 -17   5  14      341.86      385.23     38.34 o 
 -16   5  14      143.48      131.80     35.08 o 
 -15   5  14      252.11      293.22     24.34 o 
 -14   5  14      430.67      421.49     71.92 o 
 -13   5  14       10.10        0.55      4.69 o 
 -12   5  14      227.38      258.04     13.07 o 
 -11   5  14        0.34       -4.29      5.23 o 
 -10   5  14      510.17      549.61     22.21 o 
  -9   5  14        5.54       14.19      6.30 o 
  -8   5  14      340.43      362.29     14.96 o 
  -7   5  14      355.77      380.22     14.53 o 
  -6   5  14       81.69       81.95      8.29 o 
  -5   5  14      985.16      971.38     18.42 o 
  -4   5  14      206.57      191.53     11.78 o 
  -3   5  14     1013.05      994.10     21.23 o 
  -2   5  14       26.16       17.99      7.53 o 
  -1   5  14      439.99      455.04     16.25 o 
   0   5  14      157.76      154.72      9.33 o 
   1   5  14      450.03      479.80     14.61 o 
   2   5  14      328.88      362.38     26.41 o 
   3   5  14       81.02       93.83     21.96 o 
   4   5  14      130.25      163.03     25.87 o 
   5   5  14       25.09       28.41     16.12 o 
   6   5  14      190.97      201.94     26.81 o 
 -14   6  14        0.03       -7.90      7.90 o 
 -13   6  14        0.35        7.23      8.35 o 
 -12   6  14       11.52        9.99      8.71 o 
 -11   6  14        1.75        3.77      5.09 o 
 -10   6  14        2.43       -1.58      5.94 o 
  -9   6  14       13.72       10.91      8.19 o 
  -8   6  14       33.18       17.70      6.74 o 
  -7   6  14        1.54        8.42      6.08 o 
  -6   6  14       29.70       27.47      7.97 o 
  -5   6  14       68.41       47.71      8.38 o 
  -4   6  14        0.26       -1.92      6.41 o 
  -3   6  14        7.80       10.38      6.43 o 
  -2   6  14        8.85        2.68      6.23 o 
  -1   6  14       21.72       12.17      9.03 o 
   0   6  14        1.54       -1.80     10.49 o 
   1   6  14       33.33       43.28     17.82 o 
   2   6  14       34.83       25.03     15.50 o 
 -23   1  15       47.26       49.05     11.44 o 
 -22   1  15      582.82      628.74     21.87 o 
 -21   1  15      116.98      142.67     11.12 o 
 -20   1  15      648.88      686.10     18.15 o 
 -19   1  15      471.57      501.10     33.41 o 
 -18   1  15      163.79      172.76     13.51 o 
 -17   1  15      673.10      767.76     22.76 o 
 -16   1  15      198.89      207.94     12.53 o 
 -15   1  15     1164.72     1237.67     29.26 o 
 -14   1  15      417.43      454.34     16.84 o 
 -13   1  15      349.49      383.28     15.06 o 
 -12   1  15     1215.86     1236.87     24.95 o 
 -11   1  15     1316.66     1321.96     25.64 o 
 -10   1  15     3376.01     3393.16     44.67 o 
  -9   1  15       91.77       83.31     10.05 o 
  -8   1  15     1437.81     1395.39     25.06 o 
  -7   1  15       25.31       17.82      6.37 o 
  -6   1  15     1373.88     1198.36     22.65 o 
  -5   1  15     1170.79     1131.21     20.59 o 
  -4   1  15     3803.25     3842.66     50.85 o 
  -3   1  15     2940.47     2980.27     39.61 o 
  -2   1  15      658.30      686.32     16.96 o 
  -1   1  15     2512.73     2452.43     39.02 o 
   0   1  15       13.07       25.70      6.84 o 
   1   1  15     1290.87     1421.06     26.60 o 
   2   1  15       75.14       64.03     11.23 o 
   3   1  15      184.73      231.82     13.86 o 
   4   1  15      380.41      397.35     13.18 o 
   5   1  15      637.36      679.77     19.19 o 
   6   1  15     1267.42     1307.59     24.76 o 
   7   1  15       47.77       41.27      7.69 o 
   8   1  15      270.13      294.56     12.82 o 
   9   1  15       47.18       35.53      7.42 o 
  10   1  15      282.85      256.33     47.34 o 
 -23   2  15      110.38       83.28     30.69 o 
 -22   2  15       34.60       22.97      7.67 o 
 -21   2  15        0.95       -0.33      5.90 o 
 -20   2  15      174.78      175.19     36.46 o 
 -19   2  15      144.15      101.12     36.81 o 
 -18   2  15      720.50      768.04     21.25 o 
 -17   2  15      229.28      225.52     12.94 o 
 -16   2  15      191.10      195.23     13.79 o 
 -15   2  15       91.91       92.14     10.98 o 
 -14   2  15       25.99       28.84      8.10 o 
 -13   2  15     1441.78     1361.99     26.72 o 
 -12   2  15      920.32      922.30     22.96 o 
 -11   2  15      745.06      699.39     18.37 o 
 -10   2  15       25.26       23.31      7.73 o 
  -9   2  15     1318.87     1361.70     28.72 o 
  -8   2  15      107.77      112.96      9.26 o 
  -7   2  15     1497.36     1414.67     24.57 o 
  -6   2  15      156.31      171.51     11.27 o 
  -5   2  15     1198.24     1118.02     23.20 o 
  -4   2  15        1.38        2.14      4.51 o 
  -3   2  15       90.12      123.27     10.72 o 
  -2   2  15      214.45      227.31     13.53 o 
  -1   2  15      270.36      260.27     24.45 o 
   0   2  15     1001.57      987.31     19.68 o 
   1   2  15       32.06       25.44      6.60 o 
   2   2  15       54.05       49.10      7.83 o 
   3   2  15        4.23       -0.06      3.73 o 
   4   2  15       79.63       71.49      8.39 o 
   5   2  15      122.52      110.32     10.63 o 
   6   2  15       79.34       86.79      8.68 o 
   7   2  15       25.14       32.53      6.14 o 
   8   2  15       20.78       13.31      8.62 o 
   9   2  15       75.86       47.83     14.52 o 
  10   2  15        1.61        1.52      9.51 o 
 -21   3  15      272.88      252.13     49.41 o 
 -20   3  15      263.49      251.62     47.46 o 
 -19   3  15      484.73      517.24     17.61 o 
 -18   3  15        2.48        2.40      5.54 o 
 -17   3  15      103.85       87.47     21.90 o 
 -16   3  15       14.71       11.57      6.32 o 
 -15   3  15      186.67      207.61     25.53 o 
 -14   3  15       58.11       45.31      8.41 o 
 -13   3  15      697.12      686.15     19.25 o 
 -12   3  15      409.85      399.84     15.43 o 
 -11   3  15      464.33      477.74     17.54 o 
 -10   3  15        6.63        2.80      5.70 o 
  -9   3  15       42.81       54.53      9.57 o 
  -8   3  15       25.18       12.87      7.16 o 
  -7   3  15       14.58       13.26      7.74 o 
  -6   3  15     3616.45     3683.14     59.55 o 
  -5   3  15      789.92      824.49     30.38 o 
  -4   3  15     2311.04     2376.19     44.78 o 
  -3   3  15     1359.38     1324.75     28.06 o 
  -2   3  15      524.61      527.53     14.94 o 
  -1   3  15     1612.30     1639.96     29.26 o 
   0   3  15        6.18        5.38      5.70 o 
   1   3  15        8.39        6.37      4.14 o 
   2   3  15       69.24       77.48      6.46 o 
   3   3  15      128.20      141.69      6.82 o 
   4   3  15      194.15      194.33     11.13 o 
   5   3  15      327.04      335.62     14.18 o 
   6   3  15      225.80      247.50     18.25 o 
   7   3  15       13.16       21.39     10.59 o 
   8   3  15      291.52      259.64     26.48 o 
   9   3  15        0.25        8.69     15.88 o 
 -20   4  15      107.17       25.60     26.49 o 
 -19   4  15      228.85      191.69     34.67 o 
 -18   4  15      185.11      133.62     58.05 o 
 -17   4  15      153.93      141.81     31.52 o 
 -16   4  15      461.29      480.12     16.81 o 
 -15   4  15      263.49      238.33     13.66 o 
 -14   4  15       38.26       44.79     11.07 o 
 -13   4  15       17.97       10.44      8.29 o 
 -12   4  15      160.55      163.54     14.21 o 
 -11   4  15      117.94      126.16     13.97 o 
 -10   4  15      208.72      224.64     17.75 o 
  -9   4  15     1030.81     1109.60     33.24 o 
  -8   4  15        0.78       -9.06      9.06 o 
  -7   4  15     1403.82     1481.55     33.77 o 
  -6   4  15      500.48      509.44     18.43 o 
  -5   4  15      793.57      780.50     20.39 o 
  -4   4  15      196.99      189.10     12.79 o 
  -3   4  15      416.61      392.37     16.01 o 
  -2   4  15      312.03      312.86     13.80 o 
  -1   4  15        5.22        7.43      5.39 o 
   0   4  15      160.36      188.84     10.88 o 
   1   4  15        0.30        4.67      5.68 o 
   2   4  15      541.47      552.68     17.48 o 
   3   4  15      103.57       88.31      7.39 o 
   4   4  15      127.46      145.96     18.94 o 
   5   4  15        9.61       16.95     13.43 o 
   6   4  15       49.69       71.40     21.76 o 
   7   4  15      147.41      136.81     23.21 o 
 -18   5  15        0.41        4.98     16.37 o 
 -17   5  15        8.39       12.45     12.99 o 
 -16   5  15       15.36        9.22     12.53 o 
 -15   5  15       95.02       73.42     18.33 o 
 -14   5  15       70.01       58.11     14.80 o 
 -13   5  15      205.26      201.49     35.64 o 
 -12   5  15      148.40      146.65     20.42 o 
 -11   5  15      123.98      128.63     18.39 o 
 -10   5  15      200.14      231.32     14.56 o 
  -9   5  15        3.58        4.09      5.42 o 
  -8   5  15      125.16      136.21     10.90 o 
  -7   5  15       35.25       27.12      7.30 o 
  -6   5  15      482.80      447.11     14.52 o 
  -5   5  15       38.92       35.18      8.29 o 
  -4   5  15      106.59      105.34     10.71 o 
  -3   5  15      657.31      611.32     19.19 o 
  -2   5  15       75.47       63.01      9.87 o 
  -1   5  15       87.14      103.47      9.16 o 
   0   5  15       64.98       58.26      8.52 o 
   1   5  15        5.13       -2.78      3.80 o 
   2   5  15       94.90       87.35     20.81 o 
   3   5  15       13.18        7.43     12.28 o 
   4   5  15        7.99       10.81     14.90 o 
   5   5  15       22.25        7.05     13.47 o 
 -14   6  15      209.08      246.73     17.97 o 
 -13   6  15      111.80      103.48     23.04 o 
 -12   6  15      220.69      184.33     48.35 o 
 -11   6  15      131.73      113.60     37.94 o 
 -10   6  15      108.24       99.34     18.24 o 
  -9   6  15       84.54       66.48     23.69 o 
  -8   6  15        1.91        5.15      6.94 o 
  -7   6  15      227.82      241.97     15.38 o 
  -6   6  15      140.18      103.16     16.45 o 
  -5   6  15      286.80      279.19     13.60 o 
  -4   6  15      285.87      300.03     18.51 o 
  -3   6  15      318.33      299.33     12.75 o 
  -2   6  15      233.15      269.27     14.25 o 
  -1   6  15      150.65      134.98     17.25 o 
   0   6  15      242.81      271.64     30.39 o 
   1   6  15        0.77       -2.11     10.23 o 
 -23   0  16      440.09      467.41     25.73 o 
 -22   0  16      292.62      322.97     28.18 o 
 -21   0  16      998.89     1112.13     34.68 o 
 -20   0  16       16.17       10.20      9.05 o 
 -19   0  16      435.11      495.69     33.27 o 
 -18   0  16      372.74      401.27     24.68 o 
 -17   0  16     2689.47     2786.51     64.26 o 
 -16   0  16     2013.37     2037.16     49.97 o 
 -15   0  16      228.78      226.39     22.44 o 
 -14   0  16     1347.05     1287.24     41.65 o 
 -13   0  16        0.27       -1.74      7.01 o 
 -12   0  16     3598.70     3730.94     70.83 o 
 -11   0  16      140.09      132.42     16.97 o 
 -10   0  16      290.23      321.37     17.73 o 
  -9   0  16      431.88      345.96     18.15 o 
  -8   0  16       82.30       74.51     11.83 o 
  -7   0  16     2188.43     2124.21     44.68 o 
  -6   0  16      353.30      420.71     19.37 o 
  -5   0  16     6289.38     6507.26    112.36 o 
  -4   0  16       47.47       74.14     14.60 o 
  -3   0  16     5272.29     5163.62     91.48 o 
  -2   0  16     1675.91     1684.38     39.33 o 
  -1   0  16     1886.32     1879.76     42.11 o 
   0   0  16      502.44      600.05     22.63 o 
   1   0  16      805.59      807.78     58.67 o 
   2   0  16      381.00      414.72     21.84 o 
   3   0  16        7.22       10.72      9.08 o 
   4   0  16     1569.76     1814.94     54.59 o 
   5   0  16      152.50      158.90     13.86 o 
   6   0  16      521.00      536.28     21.37 o 
   7   0  16      247.61      255.84     16.72 o 
   8   0  16      139.49      138.06     14.50 o 
   9   0  16      302.21      312.27     19.39 o 
  10   0  16        0.71       -1.25      8.51 o 
 -23   1  16        0.41        3.13      6.20 o 
 -22   1  16       25.70       23.26      8.07 o 
 -21   1  16       26.17       17.93      7.71 o 
 -20   1  16      179.52      186.60     25.52 o 
 -19   1  16       48.26       36.57      9.18 o 
 -18   1  16       29.62       22.50      9.19 o 
 -17   1  16      135.14      127.79     14.28 o 
 -16   1  16       57.56       64.14      9.47 o 
 -15   1  16      243.79      231.95     15.61 o 
 -14   1  16      567.02      558.32     17.51 o 
 -13   1  16       52.70       71.00      9.04 o 
 -12   1  16        1.57       -3.62      7.56 o 
 -11   1  16       65.70       70.36      9.59 o 
 -10   1  16      149.26      149.44     11.43 o 
  -9   1  16      939.47      920.43     20.07 o 
  -8   1  16      775.46      744.28     21.31 o 
  -7   1  16      661.05      613.26     16.48 o 
  -6   1  16     2498.04     2465.88     37.87 o 
  -5   1  16       34.66       33.17      7.13 o 
  -4   1  16       82.29       63.84      9.14 o 
  -3   1  16      162.05      149.75     11.13 o 
  -2   1  16      221.57      229.86     18.49 o 
  -1   1  16      243.80      273.48     17.45 o 
   0   1  16       86.99       90.84     13.50 o 
   1   1  16        2.89        1.66      4.60 o 
   2   1  16       42.94       41.60     10.52 o 
   3   1  16      367.08      372.43     18.41 o 
   4   1  16        0.55       -6.57      6.57 o 
   5   1  16       22.62       32.42      8.14 o 
   6   1  16        0.50       -5.87      5.87 o 
   7   1  16        0.28       -5.03      5.03 o 
   8   1  16        3.32       -0.54      6.16 o 
   9   1  16        4.11        2.44      5.51 o 
 -23   2  16      330.63      309.72     17.11 o 
 -22   2  16       18.94       14.95      7.21 o 
 -21   2  16      993.72     1061.30     23.16 o 
 -20   2  16       10.31        5.08      4.73 o 
 -19   2  16      704.59      744.66     23.21 o 
 -18   2  16       48.92       43.89      9.71 o 
 -17   2  16      148.66      136.91     22.99 o 
 -16   2  16      274.86      254.20     18.00 o 
 -15   2  16      800.16      776.87     22.66 o 
 -14   2  16      839.72      772.38     21.97 o 
 -13   2  16       96.00       91.96     12.33 o 
 -12   2  16     1833.40     1813.39     32.11 o 
 -11   2  16      621.90      578.89     19.22 o 
 -10   2  16     3793.90     3728.77     51.66 o 
  -9   2  16      804.74      771.13     22.83 o 
  -8   2  16      655.01      666.34     17.89 o 
  -7   2  16     1404.85     1374.58     29.91 o 
  -6   2  16        0.94       -2.60      5.27 o 
  -5   2  16     5655.62     5641.69     75.52 o 
  -4   2  16      182.78      180.84     11.02 o 
  -3   2  16     2323.45     2250.53     38.84 o 
  -2   2  16      491.39      486.12     17.76 o 
  -1   2  16      483.36      465.41     20.52 o 
   0   2  16     1057.36     1055.29     21.09 o 
   1   2  16        7.50        7.61      6.36 o 
   2   2  16      220.49      240.88     11.12 o 
   3   2  16       95.64       84.97      8.45 o 
   4   2  16     1074.35     1124.34     30.76 o 
   5   2  16      126.77      102.13      9.32 o 
   6   2  16      227.88      260.61     11.74 o 
   7   2  16      134.78      133.31     20.61 o 
   8   2  16      102.54       72.40     19.49 o 
   9   2  16      166.83      144.12     36.57 o 
 -21   3  16       35.05       10.86      7.04 o 
 -20   3  16      381.99      420.01     17.34 o 
 -19   3  16        7.24        1.22      6.15 o 
 -18   3  16      970.76      946.65     25.70 o 
 -17   3  16      784.83      720.38     22.33 o 
 -16   3  16      197.43      116.97     74.56 o 
 -15   3  16     1169.76     1165.11     29.04 o 
 -14   3  16        0.34       -3.01      6.81 o 
 -13   3  16      197.06      195.76     14.30 o 
 -12   3  16       73.44       79.64      9.96 o 
 -11   3  16       24.72       33.05      8.87 o 
 -10   3  16      120.21      115.01     11.77 o 
  -9   3  16       72.66       68.92     10.34 o 
  -8   3  16      973.08      988.86     26.92 o 
  -7   3  16      468.70      495.51     25.87 o 
  -6   3  16     3135.31     3198.32     54.45 o 
  -5   3  16      822.50      818.16     26.47 o 
  -4   3  16     2256.95     2247.30     47.26 o 
  -3   3  16      330.64      326.90     13.61 o 
  -2   3  16     1356.21     1314.83     35.59 o 
  -1   3  16      293.52      290.39     13.55 o 
   0   3  16       74.32       65.87      7.79 o 
   1   3  16      199.03      195.42      9.22 o 
   2   3  16       92.09       99.03      7.75 o 
   3   3  16      465.68      437.94     14.62 o 
   4   3  16        2.94        0.47      5.98 o 
   5   3  16       51.79       53.16      8.10 o 
   6   3  16       25.05       25.44     11.12 o 
   7   3  16       15.54       14.89     10.64 o 
   8   3  16       24.36       15.31     13.71 o 
 -20   4  16       22.90        2.64      7.18 o 
 -19   4  16      257.38      225.29     53.28 o 
 -18   4  16       90.05       52.47     25.37 o 
 -17   4  16        7.66        5.58      6.50 o 
 -16   4  16      127.60      109.17     20.13 o 
 -15   4  16        1.56       -4.72      6.76 o 
 -14   4  16      300.00      305.07     16.69 o 
 -13   4  16        1.40        1.16      7.38 o 
 -12   4  16      170.72      148.78     47.43 o 
 -11   4  16        7.32        2.59      8.16 o 
 -10   4  16        3.04        3.95      7.57 o 
  -9   4  16       13.48        4.04      7.50 o 
  -8   4  16       15.57       16.43     10.62 o 
  -7   4  16       43.07       42.11     10.41 o 
  -6   4  16      474.36      447.91     18.05 o 
  -5   4  16      945.88      906.48     24.83 o 
  -4   4  16       25.24       27.45      7.67 o 
  -3   4  16     1326.12     1306.32     26.31 o 
  -2   4  16      149.82      122.50      9.35 o 
  -1   4  16      469.67      472.20     19.74 o 
   0   4  16      325.93      337.03     12.31 o 
   1   4  16      109.18       91.62      8.69 o 
   2   4  16       60.08       60.75      7.75 o 
   3   4  16       47.52       53.62     12.25 o 
   4   4  16       61.23       54.63      9.86 o 
   5   4  16       38.93       41.53     16.95 o 
   6   4  16       87.30       83.85     23.63 o 
 -17   5  16       88.15       67.64     19.36 o 
 -16   5  16      102.12       82.69     26.32 o 
 -15   5  16      246.50      220.81     40.61 o 
 -14   5  16       24.64       30.45     11.36 o 
 -13   5  16      397.89      385.48     68.19 o 
 -12   5  16        0.19       -1.00      5.19 o 
 -11   5  16      721.63      777.31     20.79 o 
 -10   5  16      103.30       94.39     14.44 o 
  -9   5  16      329.79      340.70     15.94 o 
  -8   5  16      362.32      347.03     14.32 o 
  -7   5  16       14.45        3.50      7.24 o 
  -6   5  16      588.78      582.86     19.52 o 
  -5   5  16        6.96       11.38      7.34 o 
  -4   5  16     1058.07     1029.87     34.14 o 
  -3   5  16       40.76       38.27     10.17 o 
  -2   5  16      145.12      138.93     31.01 o 
  -1   5  16       53.36       63.86      8.28 o 
   0   5  16      165.84      175.20     10.34 o 
   1   5  16      299.34      334.45     71.08 o 
   2   5  16       79.15       74.42     21.52 o 
   3   5  16      118.24      129.29     22.51 o 
   4   5  16        6.57        2.04     11.22 o 
 -13   6  16        0.01       -3.39      8.56 o 
 -12   6  16        0.10        1.19      6.22 o 
 -11   6  16        3.70        2.09      7.09 o 
 -10   6  16        0.08        2.23      6.59 o 
  -9   6  16        9.38        1.70      6.09 o 
  -8   6  16        0.50       -5.71      6.82 o 
  -7   6  16        2.76       -1.54      7.06 o 
  -6   6  16        0.01       -0.17      4.76 o 
  -5   6  16        4.38        3.92      7.28 o 
  -4   6  16        0.07       -1.52      5.76 o 
  -3   6  16        0.11       -4.31      6.25 o 
  -2   6  16        4.03        3.84      6.48 o 
  -1   6  16       12.08       17.25     13.75 o 
   0   6  16        0.10        0.70     10.70 o 
 -23   1  17      364.11      394.39     21.45 o 
 -22   1  17      277.57      285.72     15.83 o 
 -21   1  17      220.10      257.82     15.40 o 
 -20   1  17      465.18      526.67     20.04 o 
 -19   1  17       96.39      101.41     13.03 o 
 -18   1  17      628.28      704.36     23.70 o 
 -17   1  17        4.21       11.47      7.37 o 
 -16   1  17      956.63     1024.10     29.67 o 
 -15   1  17      189.52      207.60     14.62 o 
 -14   1  17      983.43     1000.13     23.59 o 
 -13   1  17      384.29      423.81     17.59 o 
 -12   1  17      385.70      369.95     15.10 o 
 -11   1  17     1016.41     1083.77     27.14 o 
 -10   1  17       27.18       32.29      8.24 o 
  -9   1  17      887.97      826.02     21.35 o 
  -8   1  17       49.40       47.79      8.18 o 
  -7   1  17     2433.34     2402.80     38.79 o 
  -6   1  17     2129.49     2138.28     36.42 o 
  -5   1  17     2704.15     2696.99     42.41 o 
  -4   1  17     4051.33     4047.57     55.24 o 
  -3   1  17       56.81       61.73      9.15 o 
  -2   1  17     1368.59     1375.63     25.98 o 
  -1   1  17       61.52       58.24     10.66 o 
   0   1  17      558.54      587.91     23.89 o 
   1   1  17        2.29        1.85      5.08 o 
   2   1  17      935.15     1058.87     62.99 o 
   3   1  17      559.76      631.14     23.84 o 
   4   1  17      410.39      456.79     17.01 o 
   5   1  17      505.69      529.22     21.76 o 
   6   1  17       31.45       35.12      9.55 o 
   7   1  17      339.88      369.02     16.08 o 
   8   1  17       11.98        4.55      6.17 o 
   9   1  17      120.03      130.45     20.06 o 
 -22   2  17       10.61        4.45      7.66 o 
 -21   2  17       38.47       24.70     10.08 o 
 -20   2  17      208.65      151.70     43.20 o 
 -19   2  17      258.16      305.78     16.86 o 
 -18   2  17      108.74       66.32     19.60 o 
 -17   2  17      151.52      157.48     13.90 o 
 -16   2  17      258.44      261.65     14.99 o 
 -15   2  17      845.60      837.03     23.29 o 
 -14   2  17      392.95      429.61     21.23 o 
 -13   2  17       52.00       52.42     10.21 o 
 -12   2  17       10.09        6.27      6.57 o 
 -11   2  17       28.17       34.12      9.05 o 
 -10   2  17      953.98      936.14     22.70 o 
  -9   2  17       50.76       51.14     10.76 o 
  -8   2  17      487.80      435.23     17.75 o 
  -7   2  17        1.34       -6.70      6.70 o 
  -6   2  17      579.08      554.26     18.96 o 
  -5   2  17      383.20      386.15     15.27 o 
  -4   2  17     1247.64     1258.74     29.87 o 
  -3   2  17     1373.97     1419.39     39.26 o 
  -2   2  17      673.40      671.60     23.34 o 
  -1   2  17       93.50       85.20     10.40 o 
   0   2  17        5.25        1.81      5.03 o 
   1   2  17        1.93       -0.65      4.98 o 
   2   2  17      179.07      183.71     11.10 o 
   3   2  17      178.75      176.78     11.49 o 
   4   2  17      115.08      104.31      9.97 o 
   5   2  17        3.23       -0.15      4.78 o 
   6   2  17       20.85       18.44      5.68 o 
   7   2  17        4.00        2.16      7.09 o 
   8   2  17        0.73       -8.91      8.91 o 
 -21   3  17      253.48      203.91     34.73 o 
 -20   3  17      418.57      396.48     52.84 o 
 -19   3  17       12.18        9.14      7.86 o 
 -18   3  17      404.30      431.17     63.36 o 
 -17   3  17      155.15      107.61     29.75 o 
 -16   3  17      933.03      979.65     26.58 o 
 -15   3  17      589.52      583.49     22.97 o 
 -14   3  17      461.60      475.55     18.88 o 
 -13   3  17      148.52      159.47     12.92 o 
 -12   3  17       15.71        8.82     11.43 o 
 -11   3  17       96.11      107.55     11.40 o 
 -10   3  17       71.89       64.13      9.92 o 
  -9   3  17      140.87      156.88     12.26 o 
  -8   3  17       14.08       15.95      7.40 o 
  -7   3  17      951.90      968.25     27.13 o 
  -6   3  17      379.56      355.51     22.34 o 
  -5   3  17       12.49       15.11      7.92 o 
  -4   3  17      563.46      566.15     21.07 o 
  -3   3  17      664.99      679.35     21.36 o 
  -2   3  17     2156.06     2161.08     38.03 o 
  -1   3  17        0.32        0.66      4.38 o 
   0   3  17      138.30      162.44     12.21 o 
   1   3  17       31.20       38.08      6.55 o 
   2   3  17      437.94      431.71     18.51 o 
   3   3  17      380.09      380.44     18.72 o 
   4   3  17        4.27        2.04      4.60 o 
   5   3  17       88.49       98.16     16.60 o 
   6   3  17        2.90       14.51     11.65 o 
   7   3  17      171.76      129.97     38.01 o 
 -20   4  17      107.30       43.22     24.34 o 
 -19   4  17       95.42       47.86     22.16 o 
 -18   4  17       26.45        6.19      6.91 o 
 -17   4  17      432.96      440.08     18.03 o 
 -16   4  17        6.94        6.99      7.34 o 
 -15   4  17      132.00      108.84     18.25 o 
 -14   4  17        2.01        2.45      5.78 o 
 -13   4  17      277.65      282.87     87.38 o 
 -12   4  17      420.78      484.08     23.78 o 
 -11   4  17      199.78      176.05     16.77 o 
 -10   4  17      108.35      131.86     16.90 o 
  -9   4  17       80.91       70.87     16.54 o 
  -8   4  17      125.10      155.89     15.07 o 
  -7   4  17      192.04      208.02     15.98 o 
  -6   4  17     1494.90     1454.66     32.89 o 
  -5   4  17      259.37      246.38     14.03 o 
  -4   4  17      600.52      621.15     21.22 o 
  -3   4  17      797.84      787.14     24.37 o 
  -2   4  17        5.89        6.87      6.47 o 
  -1   4  17      474.02      510.20     17.24 o 
   0   4  17       23.96       21.11      8.79 o 
   1   4  17      225.82      239.63     11.03 o 
   2   4  17      196.01      192.89     10.17 o 
   3   4  17       56.80       50.91     13.06 o 
   4   4  17       74.58       59.53     20.49 o 
   5   4  17       28.64       17.74     15.13 o 
 -17   5  17        0.04        4.99      9.79 o 
 -16   5  17      180.31      125.19     49.89 o 
 -15   5  17       32.85       30.32     13.18 o 
 -14   5  17       24.90       19.79     12.32 o 
 -13   5  17       51.71       33.36     11.15 o 
 -12   5  17       19.55        6.42      6.56 o 
 -11   5  17      119.01       84.99     24.86 o 
 -10   5  17        3.83       -0.50      5.02 o 
  -9   5  17      193.87      197.63     14.75 o 
  -8   5  17       15.19       13.53      8.49 o 
  -7   5  17      343.74      318.27     16.70 o 
  -6   5  17       66.28       82.28     10.67 o 
  -5   5  17       78.83       79.88     10.24 o 
  -4   5  17      138.72      134.51     25.11 o 
  -3   5  17       33.80       25.22     10.79 o 
  -2   5  17       99.30       96.52     12.91 o 
  -1   5  17        4.66        7.37      7.85 o 
   0   5  17       35.36       25.53      8.84 o 
   1   5  17      272.20      238.02     30.39 o 
   2   5  17        0.99       -0.65     10.99 o 
   3   5  17      105.51      100.57     22.59 o 
 -13   6  17      115.98        2.15     11.65 o 
 -12   6  17       97.93       75.87     27.53 o 
 -11   6  17       58.90       42.30     13.77 o 
 -10   6  17      283.52      340.96     20.16 o 
  -9   6  17        7.31        5.50      7.39 o 
  -8   6  17      255.44      286.09     39.88 o 
  -7   6  17       93.85       54.16     26.72 o 
  -6   6  17       59.77       48.44     15.77 o 
  -5   6  17      135.92      107.13     20.39 o 
  -4   6  17       49.74       40.43     10.96 o 
  -3   6  17      197.24      164.92     26.44 o 
  -2   6  17       22.33       16.84      9.51 o 
 -23   0  18      125.52      140.60     20.52 o 
 -22   0  18      741.72      822.46     48.97 o 
 -21   0  18      111.70      124.85     18.40 o 
 -20   0  18      333.14      382.21     32.73 o 
 -19   0  18      308.43      323.69     71.84 o 
 -18   0  18     1346.44     1334.53     44.10 o 
 -17   0  18     1397.86     1398.70     43.89 o 
 -16   0  18      238.46      224.19     20.56 o 
 -15   0  18     1819.46     1834.42     48.44 o 
 -14   0  18       12.79       11.59     12.21 o 
 -13   0  18     5113.52     5103.94     99.72 o 
 -12   0  18     1139.14     1078.93     35.40 o 
 -11   0  18     1205.27     1194.35     44.81 o 
 -10   0  18      153.93      152.61     16.38 o 
  -9   0  18       59.85       67.62     13.23 o 
  -8   0  18     1062.15     1009.07     32.14 o 
  -7   0  18       42.73       36.81     13.77 o 
  -6   0  18     6465.68     6796.26    125.52 o 
  -5   0  18      961.30     1003.95     65.35 o 
  -4   0  18     1967.29     1929.22     50.08 o 
  -3   0  18     2779.09     2893.39    101.47 o 
  -2   0  18       86.11       81.35     13.58 o 
  -1   0  18      453.97      440.16     22.78 o 
   0   0  18      166.24      177.85     39.60 o 
   1   0  18      566.72      548.19    324.57 o 
   2   0  18        8.22       18.09     11.45 o 
   3   0  18     1250.80     1382.46     43.76 o 
   4   0  18        1.43        2.38      8.86 o 
   5   0  18      287.16      266.98     75.22 o 
   6   0  18       94.64       60.14     23.68 o 
   7   0  18      154.53      100.01     41.39 o 
   8   0  18      229.91      197.81     25.30 o 
 -23   1  18        1.31       -2.92      7.55 o 
 -22   1  18       11.94        1.90      6.30 o 
 -21   1  18      277.62      296.19     16.65 o 
 -20   1  18       21.73       23.06      8.80 o 
 -19   1  18      105.67      111.91     13.10 o 
 -18   1  18        8.97        2.94      8.73 o 
 -17   1  18      133.19      132.75     13.78 o 
 -16   1  18       18.96       25.31      8.66 o 
 -15   1  18        1.78        3.17      6.29 o 
 -14   1  18      176.04      155.74     15.52 o 
 -13   1  18       43.25       37.50      8.83 o 
 -12   1  18      314.54      305.26     17.57 o 
 -11   1  18        0.36       -2.11      5.36 o 
 -10   1  18      171.56      149.82     12.42 o 
  -9   1  18       17.17       18.53      7.16 o 
  -8   1  18      152.75      155.77     11.66 o 
  -7   1  18       36.51       32.58      8.17 o 
  -6   1  18       79.06       79.82     10.81 o 
  -5   1  18      334.17      347.94     15.33 o 
  -4   1  18       27.46       38.21      9.39 o 
  -3   1  18     3223.67     3273.80     51.68 o 
  -2   1  18      166.60      185.12     15.27 o 
  -1   1  18       15.92       14.81      7.68 o 
   0   1  18       12.71       12.63      6.96 o 
   1   1  18      213.23      187.45     21.98 o 
   2   1  18      422.46      410.78     18.17 o 
   3   1  18      134.98      123.26     13.74 o 
   4   1  18        8.34       22.57      8.21 o 
   5   1  18        7.57       14.06      6.24 o 
   6   1  18        3.33        4.66      5.94 o 
   7   1  18        0.15        1.06      4.67 o 
   8   1  18        0.32        1.44      5.47 o 
 -22   2  18      394.53      446.10     19.33 o 
 -21   2  18       12.06        6.04      8.10 o 
 -20   2  18      553.35      538.64     23.28 o 
 -19   2  18      198.81      154.30     43.07 o 
 -18   2  18      762.58      750.92     26.67 o 
 -17   2  18      626.44      657.64     22.19 o 
 -16   2  18      130.26      128.18     12.80 o 
 -15   2  18     1925.56     1922.07     37.15 o 
 -14   2  18       25.08       26.28      9.39 o 
 -13   2  18      980.99      984.90     24.89 o 
 -12   2  18       37.90       37.51      9.75 o 
 -11   2  18      130.53      141.08     12.84 o 
 -10   2  18      123.10      118.42     11.47 o 
  -9   2  18      622.72      625.80     23.30 o 
  -8   2  18     2187.74     2202.26     40.16 o 
  -7   2  18     1676.87     1727.00     32.15 o 
  -6   2  18     2146.76     2105.56     42.09 o 
  -5   2  18        8.16       15.30      7.22 o 
  -4   2  18     2561.08     2460.13     45.98 o 
  -3   2  18     2014.28     2035.29     43.86 o 
  -2   2  18      512.85      483.18     18.64 o 
  -1   2  18      794.83      832.28     21.82 o 
   0   2  18       10.73       17.82      8.41 o 
   1   2  18     1003.04     1046.42     46.74 o 
   2   2  18       23.71       22.26      9.25 o 
   3   2  18      703.99      684.09     19.83 o 
   4   2  18       78.98       62.83     13.27 o 
   5   2  18       90.86       70.92     19.05 o 
   6   2  18      110.89       91.91     14.43 o 
   7   2  18       28.83       20.73     10.16 o 
 -21   3  18      314.70      347.40     29.06 o 
 -20   3  18        0.68        5.25      8.22 o 
 -19   3  18      111.70       67.30     22.77 o 
 -18   3  18      377.30      373.41     18.97 o 
 -17   3  18      118.70       82.51     25.24 o 
 -16   3  18      454.25      506.24     23.39 o 
 -15   3  18      338.15      318.09     17.53 o 
 -14   3  18     1013.29     1021.56     29.34 o 
 -13   3  18       28.25       29.66      9.75 o 
 -12   3  18     2061.47     2139.38     46.66 o 
 -11   3  18      247.71      255.18     16.73 o 
 -10   3  18       22.83       27.85      8.61 o 
  -9   3  18       60.66       58.84     10.08 o 
  -8   3  18      557.44      539.08     19.20 o 
  -7   3  18      120.05      103.73     14.91 o 
  -6   3  18      210.77      219.33     15.11 o 
  -5   3  18      906.40      925.06     25.88 o 
  -4   3  18      195.95      187.94     16.12 o 
  -3   3  18     1491.63     1416.75     30.16 o 
  -2   3  18       34.08       27.72      7.85 o 
  -1   3  18      363.39      381.09     14.64 o 
   0   3  18      338.17      336.18     22.32 o 
   1   3  18        0.62       10.48      6.60 o 
   2   3  18      400.77      379.12     16.18 o 
   3   3  18       28.75       31.15      7.75 o 
   4   3  18       58.95       42.94     14.33 o 
   5   3  18      108.31       96.58     16.53 o 
   6   3  18       28.03       12.57      9.47 o 
 -20   4  18        9.13        1.10      7.13 o 
 -19   4  18        3.65        4.22      6.98 o 
 -18   4  18       42.84       17.14      9.78 o 
 -17   4  18      446.78      402.81     51.09 o 
 -16   4  18       83.68       62.28     14.62 o 
 -15   4  18      590.28      576.27     20.30 o 
 -14   4  18        2.66        7.41      7.36 o 
 -13   4  18       76.61       66.11     26.47 o 
 -12   4  18       26.60       10.30     11.52 o 
 -11   4  18        6.61        6.23      9.04 o 
 -10   4  18        5.48       11.08      9.48 o 
  -9   4  18      114.30      104.75     19.01 o 
  -8   4  18      458.66      473.52     22.08 o 
  -7   4  18        7.55       11.40      9.52 o 
  -6   4  18      254.15      265.83     16.93 o 
  -5   4  18       19.25       23.55      9.64 o 
  -4   4  18      285.01      302.19     15.19 o 
  -3   4  18        1.81       -3.73      5.65 o 
  -2   4  18       92.03      107.60     10.16 o 
  -1   4  18       21.51       18.62      6.49 o 
   0   4  18      113.28      104.85     10.88 o 
   1   4  18      379.43      346.12     15.16 o 
   2   4  18        3.49       -7.19      8.16 o 
   3   4  18      141.05      172.33     14.59 o 
   4   4  18      111.55      124.60     26.39 o 
 -17   5  18       51.41       41.43     14.91 o 
 -16   5  18      323.09      310.62     89.77 o 
 -15   5  18        2.36       -1.15     10.55 o 
 -14   5  18      432.80      434.66     79.13 o 
 -13   5  18        7.98        3.50      9.39 o 
 -12   5  18      185.08      179.37     36.68 o 
 -11   5  18       70.40       51.48     14.02 o 
 -10   5  18       79.96       85.75     14.58 o 
  -9   5  18      541.43      596.83     24.75 o 
  -8   5  18       33.39       33.85     11.57 o 
  -7   5  18      415.32      437.34     19.45 o 
  -6   5  18       11.10       12.91      8.09 o 
  -5   5  18      482.71      469.45     20.94 o 
  -4   5  18      109.54       96.48     14.76 o 
  -3   5  18      160.33      135.73     21.01 o 
  -2   5  18      283.15      259.66     13.64 o 
  -1   5  18      139.10      122.31     14.40 o 
   0   5  18      583.26      632.57     36.43 o 
   1   5  18        0.32        0.94     12.97 o 
 -12   6  18        0.93        2.24      9.72 o 
 -11   6  18        2.17       -1.51      5.78 o 
 -10   6  18       20.74       19.29      9.35 o 
  -9   6  18        1.25       -2.78      8.08 o 
  -8   6  18        3.31        2.94      7.88 o 
  -7   6  18        1.16        0.80      5.90 o 
  -6   6  18        7.84       -4.40      9.25 o 
  -5   6  18        0.03        2.83      6.84 o 
  -4   6  18       18.50       17.46      9.38 o 
 -23   1  19      206.60      205.83     18.98 o 
 -22   1  19       30.72       37.66     12.10 o 
 -21   1  19      257.79      255.79     21.32 o 
 -20   1  19        3.49        6.78     14.56 o 
 -19   1  19     1178.47     1212.28     33.55 o 
 -18   1  19       30.01       32.66     10.98 o 
 -17   1  19      802.45      820.07     27.48 o 
 -16   1  19      128.19      154.20     15.00 o 
 -15   1  19      902.61      987.04     30.28 o 
 -14   1  19      911.41     1091.67     26.58 o 
 -13   1  19       77.51       90.95     12.34 o 
 -12   1  19      278.53      292.68     15.21 o 
 -11   1  19        0.81        8.72      7.28 o 
 -10   1  19      212.71      212.67     16.21 o 
  -9   1  19       29.34       40.87     10.74 o 
  -8   1  19     1250.20     1368.06     28.21 o 
  -7   1  19      349.18      351.32     17.35 o 
  -6   1  19     2518.38     2519.22     44.09 o 
  -5   1  19     1530.06     1561.32     32.63 o 
  -4   1  19      128.68      130.77     11.90 o 
  -3   1  19     1532.70     1572.91     31.09 o 
  -2   1  19      140.89      140.12     14.85 o 
  -1   1  19     1286.34     1367.02     32.46 o 
   0   1  19      739.95      807.70     22.97 o 
   1   1  19      621.89      744.82     30.45 o 
   2   1  19      752.38      811.55     27.66 o 
   3   1  19       68.51       61.49     13.32 o 
   4   1  19      144.56      183.35     17.62 o 
   5   1  19       39.44       18.43      7.57 o 
   6   1  19      212.95       92.65     64.86 o 
   7   1  19        1.75        1.71      5.79 o 
 -22   2  19       27.83       17.11     11.34 o 
 -21   2  19       47.76       23.81     11.37 o 
 -20   2  19      148.55       89.19     41.24 o 
 -19   2  19       70.92       67.65     16.20 o 
 -18   2  19      127.41      110.52     24.68 o 
 -17   2  19        2.04        5.50      8.43 o 
 -16   2  19      185.95      207.40     17.02 o 
 -15   2  19      131.59      133.30     14.38 o 
 -14   2  19      132.96      130.35     13.11 o 
 -13   2  19      769.28      804.06     27.75 o 
 -12   2  19       97.38      109.28     13.12 o 
 -11   2  19      383.01      366.99     18.38 o 
 -10   2  19        4.17        9.38      7.85 o 
  -9   2  19       63.26       52.98     10.76 o 
  -8   2  19        2.27       -4.35      6.94 o 
  -7   2  19      935.70      914.59     24.07 o 
  -6   2  19        6.85        0.58      5.70 o 
  -5   2  19      110.82      101.20     11.93 o 
  -4   2  19      663.02      685.46     23.24 o 
  -3   2  19      436.20      448.52     21.66 o 
  -2   2  19      200.64      218.66     17.26 o 
  -1   2  19       37.85       40.78      9.67 o 
   0   2  19      584.29      565.99     19.13 o 
   1   2  19       86.20       87.08     12.05 o 
   2   2  19      157.46      152.22     22.53 o 
   3   2  19       41.22       38.94      9.60 o 
   4   2  19        7.17        7.37      6.73 o 
   5   2  19       94.31       58.31      9.17 o 
   6   2  19        1.15        0.85      6.82 o 
 -21   3  19       26.67       13.79      9.49 o 
 -20   3  19        0.85        0.02      6.88 o 
 -19   3  19       97.13       74.19     23.03 o 
 -18   3  19       58.00       33.30     10.42 o 
 -17   3  19     1266.56     1290.61     38.54 o 
 -16   3  19      411.68      426.24     28.42 o 
 -15   3  19      793.25      834.98     26.31 o 
 -14   3  19     1277.57     1270.45     32.01 o 
 -13   3  19       34.50       34.74     10.10 o 
 -12   3  19      353.80      402.45     19.23 o 
 -11   3  19        8.72       10.05      8.54 o 
 -10   3  19       15.15       25.42     11.15 o 
  -9   3  19      176.74      186.20     15.51 o 
  -8   3  19      461.37      449.75     22.53 o 
  -7   3  19      560.25      562.49     22.69 o 
  -6   3  19      117.59      131.09     13.64 o 
  -5   3  19      326.29      358.46     22.86 o 
  -4   3  19       27.43       18.10      8.82 o 
  -3   3  19      673.13      676.41     30.86 o 
  -2   3  19      117.75      101.40     13.06 o 
  -1   3  19      133.81      133.13     12.52 o 
   0   3  19       24.68       28.06      7.45 o 
   1   3  19      455.52      448.88     17.39 o 
   2   3  19      362.01      323.83     14.86 o 
   3   3  19       50.49       54.25      8.69 o 
   4   3  19      201.21      216.78     18.46 o 
   5   3  19        0.07       12.94      9.87 o 
 -19   4  19        0.66       -4.99      9.95 o 
 -18   4  19      244.58      230.05     44.42 o 
 -17   4  19       32.13       18.70      9.74 o 
 -16   4  19      141.93      129.28     23.40 o 
 -15   4  19       43.09       46.27     11.12 o 
 -14   4  19      310.06      305.56     19.70 o 
 -13   4  19       43.91       40.46     16.67 o 
 -12   4  19       47.69       40.63     19.63 o 
 -11   4  19      111.54      135.81     16.96 o 
 -10   4  19       34.19       37.16     12.14 o 
  -9   4  19      208.46      254.74     18.78 o 
  -8   4  19        1.09       -0.92      6.64 o 
  -7   4  19      340.01      350.84     22.70 o 
  -6   4  19      323.29      332.20     16.87 o 
  -5   4  19       69.05       65.00     11.24 o 
  -4   4  19      321.45      318.55     18.95 o 
  -3   4  19      140.78      120.10     13.03 o 
  -2   4  19      604.54      588.51     19.98 o 
  -1   4  19       24.33       23.15      7.23 o 
   0   4  19      537.97      515.00     37.71 o 
   1   4  19      150.02      129.98     16.15 o 
   2   4  19       52.89       56.65     12.66 o 
   3   4  19      164.31      170.11     25.53 o 
 -16   5  19       20.36       14.69     12.86 o 
 -15   5  19       54.63       56.91     25.16 o 
 -14   5  19      137.62       99.73     41.00 o 
 -13   5  19        0.09       -0.82     10.24 o 
 -12   5  19       31.80       20.32     17.98 o 
 -11   5  19        0.79       -5.54      8.13 o 
 -10   5  19       25.32       17.94      9.39 o 
  -9   5  19       14.52       18.20     10.27 o 
  -8   5  19       54.79       44.99     10.96 o 
  -7   5  19       84.95       58.46     16.13 o 
  -6   5  19      124.74       83.04     24.41 o 
  -5   5  19      281.39      280.80     27.91 o 
  -4   5  19       35.91       35.98      9.63 o 
  -3   5  19       26.04       20.25      8.32 o 
  -2   5  19        3.00        6.77      6.40 o 
  -1   5  19       15.85       20.44      9.17 o 
   0   5  19       30.95       29.09     17.14 o 
  -9   6  19      138.62      123.48     37.96 o 
  -8   6  19      159.00       77.44     39.78 o 
  -7   6  19      164.46      144.81     41.94 o 
 -23   0  20      298.40      358.83     25.32 o 
 -22   0  20        9.45       14.17     14.02 o 
 -21   0  20      669.37      727.59     38.17 o 
 -20   0  20      222.54      205.67     24.69 o 
 -19   0  20      705.93      749.16     45.12 o 
 -18   0  20     1806.49     1744.24     63.63 o 
 -17   0  20       11.76       10.34     12.14 o 
 -16   0  20     3692.00     3618.95     84.37 o 
 -15   0  20       86.22       82.14     17.30 o 
 -14   0  20     1736.93     1806.42     72.73 o 
 -13   0  20      230.92      260.02     22.27 o 
 -12   0  20      370.38      438.48     25.94 o 
 -11   0  20      490.16      503.70     26.78 o 
 -10   0  20      233.37      266.15     32.67 o 
  -9   0  20     2109.06     2085.06     60.39 o 
  -8   0  20       89.04      100.84     16.47 o 
  -7   0  20     3599.11     3751.05     90.68 o 
  -6   0  20      242.36      280.70     25.81 o 
  -5   0  20      582.48      639.95     28.96 o 
  -4   0  20      535.71      510.20     26.13 o 
  -3   0  20      369.46      355.99     23.60 o 
  -2   0  20     1973.26     2057.07     76.62 o 
  -1   0  20        2.05        4.54     24.47 o 
   0   0  20     3406.36     3973.01    130.85 o 
   1   0  20      672.24      652.40     34.27 o 
   2   0  20      589.68      634.06     32.98 o 
   3   0  20      100.44       54.64     59.25 o 
   4   0  20       15.46        8.57      9.77 o 
   5   0  20        6.80       -0.52     10.21 o 
   6   0  20       28.49       31.07     15.61 o 
 -23   1  20        5.06        8.07      8.31 o 
 -22   1  20       37.75       52.60     12.16 o 
 -21   1  20       57.59       53.96     12.59 o 
 -20   1  20       13.68       15.17     10.27 o 
 -19   1  20       37.86       37.79     12.26 o 
 -18   1  20      173.47      157.76     15.37 o 
 -17   1  20      114.28      110.77     13.89 o 
 -16   1  20      111.37       95.61     14.26 o 
 -15   1  20       17.23       23.43      9.32 o 
 -14   1  20        0.33       -4.27      6.95 o 
 -13   1  20      131.01      110.91     14.88 o 
 -12   1  20       48.01       44.20      9.77 o 
 -11   1  20       69.91       70.86     13.03 o 
 -10   1  20      160.58      144.72     15.42 o 
  -9   1  20        3.37        2.38      7.01 o 
  -8   1  20      184.47      158.76     13.12 o 
  -7   1  20      269.43      265.17     18.40 o 
  -6   1  20        9.97        8.28      7.11 o 
  -5   1  20       33.49       36.83      9.06 o 
  -4   1  20        0.74       -4.79      7.90 o 
  -3   1  20       12.13       23.20      8.28 o 
  -2   1  20       10.77        9.96      8.28 o 
  -1   1  20      100.36      117.50     14.04 o 
   0   1  20      311.62      291.55     17.76 o 
   1   1  20      269.52      257.04     22.20 o 
   2   1  20        5.16       -7.06      7.90 o 
   3   1  20       55.78       52.92     11.05 o 
   4   1  20       38.35       16.48      8.87 o 
   5   1  20        3.29        3.24      6.69 o 
   6   1  20       37.52        8.94      7.71 o 
 -22   2  20        8.65        4.22      8.19 o 
 -21   2  20      159.95      147.72     23.32 o 
 -20   2  20      117.00      110.82     17.03 o 
 -19   2  20      205.44      194.64     18.47 o 
 -18   2  20      936.28      928.37     28.52 o 
 -17   2  20      356.77      339.79     21.50 o 
 -16   2  20     1571.41     1554.99     38.72 o 
 -15   2  20       10.61       12.85      9.59 o 
 -14   2  20      685.65      743.86     24.15 o 
 -13   2  20      367.81      380.80     20.33 o 
 -12   2  20      286.20      317.34     17.24 o 
 -11   2  20      332.95      350.22     17.60 o 
 -10   2  20      174.17      153.96     13.81 o 
  -9   2  20     1280.12     1295.24     34.84 o 
  -8   2  20      336.61      347.58     17.21 o 
  -7   2  20      976.65      966.46     27.31 o 
  -6   2  20        2.97       -2.06      5.96 o 
  -5   2  20     1037.38     1044.63     28.68 o 
  -4   2  20       54.83       69.49     11.70 o 
  -3   2  20      102.10      106.25     16.64 o 
  -2   2  20      277.62      277.05     15.16 o 
  -1   2  20      181.74      180.18     13.88 o 
   0   2  20     1749.07     1678.82     61.46 o 
   1   2  20       66.86       66.76     12.54 o 
   2   2  20      580.27      593.03     22.22 o 
   3   2  20      149.50      137.81     24.27 o 
   4   2  20      214.54      219.99     18.10 o 
   5   2  20      156.75      127.98     24.04 o 
 -21   3  20       48.58       32.43     12.83 o 
 -20   3  20       71.62       42.27     13.48 o 
 -19   3  20      321.32      254.70     64.44 o 
 -18   3  20       84.10       64.97     22.38 o 
 -17   3  20      435.90      436.23     28.11 o 
 -16   3  20        0.03        4.51      8.01 o 
 -15   3  20      959.88      989.84     35.13 o 
 -14   3  20       37.89       38.90     11.01 o 
 -13   3  20      395.84      418.87     22.38 o 
 -12   3  20      100.69      105.58     14.56 o 
 -11   3  20       64.44       81.27     12.64 o 
 -10   3  20      558.80      606.68     22.55 o 
  -9   3  20      406.55      418.10     22.94 o 
  -8   3  20      201.41      192.37     16.77 o 
  -7   3  20       41.83       57.03     12.70 o 
  -6   3  20       22.17       23.59     11.48 o 
  -5   3  20      655.77      637.74     27.21 o 
  -4   3  20      155.55      161.12     13.16 o 
  -3   3  20      300.39      304.08     15.64 o 
  -2   3  20      100.13       86.82     10.76 o 
  -1   3  20      698.28      694.98     27.80 o 
   0   3  20       17.76       18.35      8.38 o 
   1   3  20      288.66      260.31     16.34 o 
   2   3  20        1.92        5.92      6.57 o 
   3   3  20       46.29       39.47     12.56 o 
   4   3  20       24.59       21.01     11.00 o 
 -19   4  20        4.77       14.92     11.26 o 
 -18   4  20      177.72      164.67     31.23 o 
 -17   4  20        0.11       -5.07      7.64 o 
 -16   4  20      360.62      322.81     51.49 o 
 -15   4  20       14.30       20.35     10.38 o 
 -14   4  20      212.49      217.80     47.69 o 
 -13   4  20       65.09       44.63     19.51 o 
 -12   4  20        8.00       14.89     15.01 o 
 -11   4  20       49.75       54.26     14.07 o 
 -10   4  20       91.90       83.88     14.90 o 
  -9   4  20       15.82       20.00     10.73 o 
  -8   4  20        0.13        2.97     10.94 o 
  -7   4  20        4.43        6.71      7.46 o 
  -6   4  20       62.29       57.92     11.40 o 
  -5   4  20      717.50      685.05     27.05 o 
  -4   4  20      147.16      153.68     13.35 o 
  -3   4  20       99.98      113.88     13.14 o 
  -2   4  20       28.26       29.74      8.31 o 
  -1   4  20        7.71        4.42      7.29 o 
   0   4  20      164.92      157.03     12.02 o 
   1   4  20        2.14        7.59     13.18 o 
   2   4  20       74.43       56.13     14.23 o 
 -16   5  20       27.92       18.23     14.09 o 
 -15   5  20      432.80      465.20     30.30 o 
 -14   5  20       28.62       24.73     23.26 o 
 -13   5  20      473.57      513.80     30.74 o 
 -12   5  20      180.52      131.16     60.03 o 
 -11   5  20       84.98       77.82     18.26 o 
 -10   5  20      232.71      161.26     68.58 o 
  -9   5  20        0.30        0.93      7.75 o 
  -8   5  20      314.92      310.77     20.72 o 
  -7   5  20        4.50        2.32      9.76 o 
  -6   5  20      324.58      390.10     25.98 o 
  -5   5  20       92.48       79.96     15.60 o 
  -4   5  20      102.24      112.89     19.18 o 
  -3   5  20      242.86      244.48     17.53 o 
  -2   5  20       47.74       35.92      8.99 o 
 -23   1  21       57.81       59.69     12.56 o 
 -22   1  21      116.81      131.83     14.95 o 
 -21   1  21       18.04        7.56      9.24 o 
 -20   1  21      580.01      595.42     25.36 o 
 -19   1  21       23.50       23.02     11.43 o 
 -18   1  21      722.94      754.56     40.29 o 
 -17   1  21      969.98      966.26     31.65 o 
 -16   1  21      938.16      931.46     28.83 o 
 -15   1  21     1425.72     1451.64     37.32 o 
 -14   1  21       32.31       36.52     11.23 o 
 -13   1  21       23.29       37.50     10.04 o 
 -12   1  21       16.00       22.08      8.84 o 
 -11   1  21      255.08      316.71     18.55 o 
 -10   1  21      206.39      253.06     17.08 o 
  -9   1  21      866.01      929.58     25.88 o 
  -8   1  21      821.84      905.76     27.36 o 
  -7   1  21      487.87      504.93     21.73 o 
  -6   1  21      863.07      867.43     32.65 o 
  -5   1  21       32.30       27.64      9.00 o 
  -4   1  21      115.13      143.28     19.33 o 
  -3   1  21      149.45      156.63     14.39 o 
  -2   1  21      905.92      982.76     30.49 o 
  -1   1  21      750.69      800.96     37.07 o 
   0   1  21      667.22      716.51     29.70 o 
   1   1  21     1289.95     1330.93     35.99 o 
   2   1  21       55.46       47.82     15.80 o 
   3   1  21      591.01      586.62     21.41 o 
   4   1  21       14.02       -5.23      7.32 o 
   5   1  21      115.91       75.61     18.78 o 
 -22   2  21        4.20        7.48      9.26 o 
 -21   2  21        2.22       -1.09      6.90 o 
 -20   2  21       17.08       15.53     10.09 o 
 -19   2  21       49.23       50.19     12.42 o 
 -18   2  21        7.87       -5.47     11.02 o 
 -17   2  21      145.40      156.13     16.97 o 
 -16   2  21      280.20      331.97     19.84 o 
 -15   2  21      205.60      196.17     16.24 o 
 -14   2  21      234.34      224.94     20.26 o 
 -13   2  21        1.72        1.47      7.26 o 
 -12   2  21       51.99       45.52     11.75 o 
 -11   2  21        3.90       -0.81      6.78 o 
 -10   2  21      867.79      847.80     26.32 o 
  -9   2  21       22.97       26.17     10.26 o 
  -8   2  21       11.94        6.67      7.53 o 
  -7   2  21      102.98       97.79     17.39 o 
  -6   2  21       37.37       29.99      9.49 o 
  -5   2  21       76.06       77.76     12.73 o 
  -4   2  21       47.99       49.04     16.27 o 
  -3   2  21       48.72       48.61     11.13 o 
  -2   2  21      331.96      317.53     18.74 o 
  -1   2  21      399.41      383.42     20.23 o 
   0   2  21      109.63       93.43     14.22 o 
   1   2  21      245.29      255.73     33.17 o 
   2   2  21        2.72        3.09      7.46 o 
   3   2  21       63.22       35.73     15.51 o 
   4   2  21       40.30       27.20     11.10 o 
 -21   3  21       36.68       23.97     10.46 o 
 -20   3  21      124.50       81.72     25.79 o 
 -19   3  21        0.69       -0.49      7.17 o 
 -18   3  21      511.93      557.93     33.96 o 
 -17   3  21      341.90      390.56     22.79 o 
 -16   3  21      310.60      366.62     21.13 o 
 -15   3  21      572.14      618.46     26.96 o 
 -14   3  21        0.36        0.31      6.01 o 
 -13   3  21      406.05      422.22     23.36 o 
 -12   3  21        6.22        5.20      8.19 o 
 -11   3  21     1600.29     1694.02     44.84 o 
 -10   3  21       56.51       55.14     11.85 o 
  -9   3  21      229.87      255.83     16.99 o 
  -8   3  21      100.81       98.62     14.28 o 
  -7   3  21        6.49        9.81     10.07 o 
  -6   3  21      599.34      660.48     28.94 o 
  -5   3  21        4.12       11.52      8.80 o 
  -4   3  21      311.35      342.19     21.24 o 
  -3   3  21       25.73       23.43      8.65 o 
  -2   3  21      272.83      293.64     16.13 o 
  -1   3  21      197.53      199.26     15.06 o 
   0   3  21      130.97      124.04     11.57 o 
   1   3  21      271.90      249.92     14.86 o 
   2   3  21       23.30       16.53      7.94 o 
   3   3  21      277.36      280.96     23.44 o 
 -18   4  21       82.63       64.42     18.03 o 
 -17   4  21      209.02      181.56     37.30 o 
 -16   4  21       31.41       21.31     10.96 o 
 -15   4  21      143.67      107.89     28.31 o 
 -14   4  21      100.32       80.66     36.85 o 
 -13   4  21       18.83       26.15     14.58 o 
 -12   4  21      204.41      266.46     25.66 o 
 -11   4  21       35.95       34.27     15.30 o 
 -10   4  21      104.76       29.76     34.05 o 
  -9   4  21        8.47        4.08     12.07 o 
  -8   4  21      177.91      112.95     45.99 o 
  -7   4  21      113.59      120.83     13.80 o 
  -6   4  21       10.49        7.39      8.82 o 
  -5   4  21       45.31       45.98     11.20 o 
  -4   4  21       12.09        4.44      8.72 o 
  -3   4  21      480.50      514.61     21.13 o 
  -2   4  21       77.26       79.38     10.95 o 
  -1   4  21      291.50      268.74     15.19 o 
   0   4  21       55.60       41.47     11.10 o 
 -15   5  21       26.30       30.83     17.29 o 
 -14   5  21        7.77        4.07     12.79 o 
 -13   5  21       40.95       22.93     19.70 o 
 -12   5  21        1.94        0.64      7.02 o 
 -11   5  21       71.66       46.64     28.39 o 
 -10   5  21      103.20       41.38     26.15 o 
  -9   5  21       22.40       11.42     12.25 o 
  -8   5  21       46.55       18.10     11.23 o 
  -7   5  21       20.36       13.85      9.29 o 
  -6   5  21       75.53       52.24     18.20 o 
  -5   5  21       15.16       14.31      9.66 o 
  -4   5  21       18.22       18.70     10.18 o 
  -3   5  21        1.97      -11.64     11.64 o 
 -23   0  22       38.16       57.70     24.56 o 
 -22   0  22      176.30      180.33     25.81 o 
 -21   0  22      170.74      202.05     26.29 o 
 -20   0  22      392.74      411.32     32.39 o 
 -19   0  22      391.03      435.38     32.61 o 
 -18   0  22      241.86      227.32     31.44 o 
 -17   0  22     2461.13     2415.78     80.07 o 
 -16   0  22      313.46      292.74     27.33 o 
 -15   0  22     2024.76     1822.18     57.00 o 
 -14   0  22      799.68      708.33     36.14 o 
 -13   0  22     1446.61     1379.48     58.87 o 
 -12   0  22      972.65      981.06     39.80 o 
 -11   0  22        5.22       37.37     43.54 o 
 -10   0  22     1121.30     1183.41     42.53 o 
  -9   0  22       15.22        5.25     17.35 o 
  -8   0  22     2763.50     2922.63     73.10 o 
  -7   0  22      271.25      279.13     23.90 o 
  -6   0  22       79.17       86.26     17.13 o 
  -5   0  22       76.94       62.61     15.62 o 
  -4   0  22      239.22      205.66     26.15 o 
  -3   0  22      997.89     1095.49     42.38 o 
  -2   0  22       44.68       55.94     16.80 o 
  -1   0  22     1024.09     1160.15     65.84 o 
   0   0  22      116.39      130.16     27.04 o 
   1   0  22      790.57      735.83     51.12 o 
   2   0  22      629.23      618.42     42.77 o 
   3   0  22      377.91      399.30     32.26 o 
   4   0  22      448.55      420.02    116.02 o 
 -22   1  22       12.80        9.99     10.93 o 
 -21   1  22       21.64       17.38     12.46 o 
 -20   1  22       23.66       20.66     13.11 o 
 -19   1  22        1.02       -2.58      7.95 o 
 -18   1  22      184.90      193.56     17.65 o 
 -17   1  22       24.87       11.91      9.58 o 
 -16   1  22      220.85      227.60     17.92 o 
 -15   1  22        1.50        2.20      8.70 o 
 -14   1  22        0.86       -1.48      7.82 o 
 -13   1  22        0.73       -0.11      5.75 o 
 -12   1  22        1.14        7.48      8.83 o 
 -11   1  22       59.26       59.09     11.68 o 
 -10   1  22        7.69       15.28     11.90 o 
  -9   1  22        0.91        8.94      8.12 o 
  -8   1  22       18.47       22.79     10.90 o 
  -7   1  22      266.03      281.34     22.59 o 
  -6   1  22       14.60       22.58      9.32 o 
  -5   1  22       89.98       98.95     12.67 o 
  -4   1  22        9.31        5.17      9.12 o 
  -3   1  22      136.64      149.13     18.48 o 
  -2   1  22       80.71       75.80     15.22 o 
  -1   1  22       32.11       35.07     10.79 o 
   0   1  22       16.13        7.90     11.92 o 
   1   1  22        6.02        4.38      9.04 o 
   2   1  22       28.48       12.64      9.51 o 
   3   1  22       10.67       10.76      9.21 o 
 -22   2  22        7.93       14.85      9.64 o 
 -21   2  22      170.70      156.17     23.00 o 
 -20   2  22      132.40      132.76     17.34 o 
 -19   2  22      610.36      602.59     31.23 o 
 -18   2  22      104.65      120.73     15.81 o 
 -17   2  22     1376.25     1389.30     43.73 o 
 -16   2  22      152.60      157.86     16.45 o 
 -15   2  22      548.72      598.27     24.69 o 
 -14   2  22      153.65      167.40     17.60 o 
 -13   2  22       95.04      112.05     14.35 o 
 -12   2  22      396.73      419.29     22.60 o 
 -11   2  22       75.78       77.32     12.90 o 
 -10   2  22      882.68      935.95     30.52 o 
  -9   2  22        2.32        4.49      7.76 o 
  -8   2  22      438.08      513.49     23.34 o 
  -7   2  22      145.64      165.58     16.30 o 
  -6   2  22      438.81      443.74     21.03 o 
  -5   2  22      441.32      434.87     27.45 o 
  -4   2  22      186.21      167.57     15.86 o 
  -3   2  22      264.95      278.11     23.20 o 
  -2   2  22       16.18       18.25      8.84 o 
  -1   2  22      590.76      590.36     28.81 o 
   0   2  22      109.11      113.74     12.94 o 
   1   2  22      377.30      329.45     19.85 o 
   2   2  22      168.13      119.85     36.87 o 
   3   2  22      136.42       84.00     15.51 o 
 -20   3  22       82.50       66.19     14.24 o 
 -19   3  22       12.99        4.28      9.36 o 
 -18   3  22      385.01      411.21     23.17 o 
 -17   3  22        1.51        2.17      7.54 o 
 -16   3  22      677.73      689.37     29.65 o 
 -15   3  22       83.16       90.05     15.75 o 
 -14   3  22      368.21      381.78     27.28 o 
 -13   3  22      391.97      419.18     24.31 o 
 -12   3  22      246.06      266.32     21.30 o 
 -11   3  22      495.56      510.43     25.77 o 
 -10   3  22       17.07       20.72     11.10 o 
  -9   3  22      336.48      354.37     19.68 o 
  -8   3  22      128.52      120.94     17.95 o 
  -7   3  22      203.30      222.31     18.31 o 
  -6   3  22        2.36       11.14     10.95 o 
  -5   3  22        1.62       -5.58      9.58 o 
  -4   3  22      121.78      125.42     14.91 o 
  -3   3  22       32.65       19.73      9.41 o 
  -2   3  22      530.50      513.49     27.33 o 
  -1   3  22        0.70       -4.41      7.25 o 
   0   3  22      140.77      121.05     13.45 o 
   1   3  22       13.07       13.48      8.33 o 
 -18   4  22       27.19       16.84     10.98 o 
 -17   4  22       86.77       58.21     15.49 o 
 -16   4  22       58.28       50.82     13.83 o 
 -15   4  22       87.07       77.99     21.31 o 
 -14   4  22       88.06      116.08     21.56 o 
 -13   4  22       90.77      115.66     19.39 o 
 -12   4  22      216.13      230.60     23.06 o 
 -11   4  22       22.23        1.54      9.01 o 
 -10   4  22      295.58      257.87     73.75 o 
  -9   4  22        2.69        0.82      7.87 o 
  -8   4  22       76.23       45.09     38.59 o 
  -7   4  22       10.87       -0.55      6.87 o 
  -6   4  22        1.12        0.80      6.64 o 
  -5   4  22       18.62       24.56      9.53 o 
  -4   4  22        6.92       12.72      9.95 o 
  -3   4  22       97.42       97.25     17.15 o 
  -2   4  22       23.45       18.73     10.99 o 
  -1   4  22      222.99      220.65     14.89 o 
 -13   5  22      151.28      109.42     46.88 o 
 -12   5  22       51.24       15.00     10.01 o 
 -11   5  22      343.09      350.96     32.77 o 
 -10   5  22       38.40       17.85     11.41 o 
  -9   5  22      277.51      318.22     57.57 o 
  -8   5  22        0.22       -3.89      8.02 o 
  -7   5  22      118.84       59.30     31.89 o 
  -6   5  22       27.52       26.93     11.45 o 
  -5   5  22      133.02      126.13     26.03 o 
 -22   1  23       15.94       18.53     12.17 o 
 -21   1  23      150.29      165.58     18.30 o 
 -20   1  23      202.77      215.96     21.20 o 
 -19   1  23      496.57      520.44     25.68 o 
 -18   1  23      472.87      509.77     27.11 o 
 -17   1  23      248.81      273.83     23.62 o 
 -16   1  23      427.04      408.59     21.98 o 
 -15   1  23       44.01       42.35     11.95 o 
 -14   1  23     1100.03     1130.98     34.45 o 
 -13   1  23       10.13       17.63      9.84 o 
 -12   1  23      923.38      959.95     34.73 o 
 -11   1  23      409.31      377.46     24.76 o 
 -10   1  23      231.30      285.91     20.11 o 
  -9   1  23      438.79      504.11     24.00 o 
  -8   1  23       26.35       36.56     10.69 o 
  -7   1  23       89.46      111.03     16.55 o 
  -6   1  23        7.90       13.52      9.79 o 
  -5   1  23      392.13      428.91     21.82 o 
  -4   1  23        7.73       11.63      9.56 o 
  -3   1  23      983.21     1072.33     36.36 o 
  -2   1  23      316.29      356.11     32.81 o 
  -1   1  23      187.02      194.36     22.02 o 
   0   1  23      251.94      260.36     35.88 o 
   1   1  23       13.68       15.35      9.89 o 
   2   1  23      525.90      530.85     28.19 o 
 -21   2  23       27.64       32.23     13.94 o 
 -20   2  23        5.10        4.84     11.63 o 
 -19   2  23        1.31       12.10     10.42 o 
 -18   2  23       24.00       36.89     12.64 o 
 -17   2  23       84.49       97.32     15.46 o 
 -16   2  23       49.27       46.78     12.74 o 
 -15   2  23      124.60      152.41     17.99 o 
 -14   2  23        0.02       -2.50      8.89 o 
 -13   2  23      278.73      328.15     24.70 o 
 -12   2  23        0.29        0.04      6.26 o 
 -11   2  23      488.30      450.56     22.57 o 
 -10   2  23       51.42       63.75     15.53 o 
  -9   2  23       12.37        5.34      8.48 o 
  -8   2  23       19.29       15.61      9.97 o 
  -7   2  23      302.52      298.47     20.25 o 
  -6   2  23       90.49       85.70     12.74 o 
  -5   2  23        3.89        7.13      8.98 o 
  -4   2  23       28.12       30.56     11.15 o 
  -3   2  23      173.18      134.46     16.16 o 
  -2   2  23       27.39       26.62     12.12 o 
  -1   2  23       91.32       75.96     14.10 o 
   0   2  23        2.14       -5.85      8.95 o 
   1   2  23       90.06       39.20     21.23 o 
 -20   3  23        0.34       -1.95      9.21 o 
 -19   3  23      348.50      300.73     23.52 o 
 -18   3  23        6.99        4.74      9.05 o 
 -17   3  23      127.21      110.43     19.87 o 
 -16   3  23      104.58      124.09     16.86 o 
 -15   3  23        0.54       -1.92      9.96 o 
 -14   3  23      527.26      584.88     29.70 o 
 -13   3  23        0.72       -6.06      9.30 o 
 -12   3  23     1095.50     1118.79     37.20 o 
 -11   3  23      300.84      289.21     22.13 o 
 -10   3  23      166.58      143.96     33.26 o 
  -9   3  23      377.14      407.86     27.80 o 
  -8   3  23      158.79      104.93     45.16 o 
  -7   3  23      288.69      289.61     88.90 o 
  -6   3  23        0.39        1.83      9.11 o 
  -5   3  23        8.64        4.22      8.07 o 
  -4   3  23       47.70       37.36     10.42 o 
  -3   3  23      159.14      134.18     16.20 o 
  -2   3  23      313.92      295.27     17.68 o 
  -1   3  23       85.22       83.08     12.85 o 
   0   3  23      284.47      281.03     16.89 o 
 -17   4  23      481.31      533.12     27.60 o 
 -16   4  23       50.74       24.16     12.60 o 
 -15   4  23      227.58      234.46     41.75 o 
 -14   4  23        2.23        8.72     12.97 o 
 -13   4  23       96.64      105.25     18.66 o 
 -12   4  23       28.34       23.62     14.01 o 
 -11   4  23       58.22       17.33     16.14 o 
 -10   4  23        3.37       -5.11     10.08 o 
  -9   4  23       92.50       46.37     40.55 o 
  -8   4  23      134.86       54.38     41.09 o 
  -7   4  23       43.24       18.50     13.60 o 
  -6   4  23       67.83       69.52     19.85 o 
  -5   4  23        8.00        3.11      9.68 o 
  -4   4  23      175.56      186.12     18.14 o 
  -3   4  23      108.22       82.83     13.72 o 
 -22   0  24       57.76       80.84     26.49 o 
 -21   0  24       20.94       17.88     18.81 o 
 -20   0  24      621.86      683.05     41.90 o 
 -19   0  24        5.96       20.80     19.60 o 
 -18   0  24     1021.17     1087.26     49.76 o 
 -17   0  24       28.47       39.47     21.46 o 
 -16   0  24      207.45      249.50     32.54 o 
 -15   0  24       72.29       77.49     21.48 o 
 -14   0  24      490.77      452.19     33.13 o 
 -13   0  24     2108.63     1962.89     73.14 o 
 -12   0  24      164.55      114.33     22.37 o 
 -11   0  24     2842.14     2788.63     76.79 o 
 -10   0  24       20.12       31.14     16.17 o 
  -9   0  24      957.91      980.39     50.76 o 
  -8   0  24      293.32      304.51     27.46 o 
  -7   0  24        8.61        4.61     14.29 o 
  -6   0  24       82.11      107.98     24.06 o 
  -5   0  24      223.16      213.45     24.92 o 
  -4   0  24     1209.35     1315.70     49.91 o 
  -3   0  24        2.75        9.66     12.80 o 
  -2   0  24      759.30      857.92     93.46 o 
  -1   0  24       10.15        3.88     12.51 o 
   0   0  24      239.50      153.03    108.66 o 
   1   0  24      176.44       87.50     65.18 o 
 -22   1  24        6.24       10.40     10.79 o 
 -21   1  24        0.23        1.03      8.06 o 
 -20   1  24        0.66       -8.78     10.33 o 
 -19   1  24       57.24       65.52     18.18 o 
 -18   1  24       18.67       14.96     11.96 o 
 -17   1  24      157.64      175.46     18.19 o 
 -16   1  24       51.31       45.58     12.96 o 
 -15   1  24       19.20       20.92     11.92 o 
 -14   1  24       89.11       81.08     15.54 o 
 -13   1  24       97.91      102.00     15.01 o 
 -12   1  24      241.16      277.59     23.96 o 
 -11   1  24      128.76      123.80     15.83 o 
 -10   1  24        0.41       -2.49      8.78 o 
  -9   1  24       19.07       24.85     10.52 o 
  -8   1  24       47.38       48.10     11.86 o 
  -7   1  24        6.31       -1.50      7.72 o 
  -6   1  24       40.36       30.00     10.91 o 
  -5   1  24       23.73       22.92     11.31 o 
  -4   1  24        0.07        2.14      9.32 o 
  -3   1  24       94.09       66.67     26.85 o 
  -2   1  24        6.64        5.32      8.32 o 
  -1   1  24        0.36       12.85     11.60 o 
   0   1  24        7.66        3.82      8.53 o 
   1   1  24       18.79       12.96     11.10 o 
 -21   2  24       30.57       37.96     13.81 o 
 -20   2  24      492.61      523.78     29.69 o 
 -19   2  24       18.65       23.22     14.53 o 
 -18   2  24      675.30      693.83     31.85 o 
 -17   2  24       56.71       73.05     14.92 o 
 -16   2  24      198.56      197.18     18.84 o 
 -15   2  24      136.63      145.04     17.38 o 
 -14   2  24      454.83      459.84     26.89 o 
 -13   2  24     1068.51     1104.17     40.42 o 
 -12   2  24       55.74       71.18     15.49 o 
 -11   2  24     1012.69     1001.83     32.08 o 
 -10   2  24      211.59      190.32     21.25 o 
  -9   2  24      362.38      414.89     22.00 o 
  -8   2  24      221.77      242.59     21.69 o 
  -7   2  24       12.95       11.20     10.23 o 
  -6   2  24       35.26       28.28     15.34 o 
  -5   2  24       23.00       13.56     12.56 o 
  -4   2  24      297.06      311.93     24.29 o 
  -3   2  24        6.82        3.23      9.73 o 
  -2   2  24      386.95      389.78     26.37 o 
  -1   2  24        8.01       17.58      9.87 o 
   0   2  24      365.70      329.61     29.16 o 
 -19   3  24       40.50       33.45     13.23 o 
 -18   3  24        3.15       11.39     10.81 o 
 -17   3  24      206.47      230.52     22.28 o 
 -16   3  24      137.20      153.28     18.81 o 
 -15   3  24      180.71      203.73     21.95 o 
 -14   3  24      665.52      713.96     35.56 o 
 -13   3  24      124.80      117.40     17.24 o 
 -12   3  24      527.54      553.36     36.03 o 
 -11   3  24        3.96        6.10     10.04 o 
 -10   3  24      176.12      125.12     57.23 o 
  -9   3  24       12.56        3.77      9.45 o 
  -8   3  24      256.36      275.61     21.83 o 
  -7   3  24        1.32       -2.73      9.83 o 
  -6   3  24      101.89       93.61     41.24 o 
  -5   3  24      213.19      217.90     17.39 o 
  -4   3  24        8.05       19.96     11.08 o 
  -3   3  24      187.65      181.86     18.25 o 
  -2   3  24      104.20      112.66     13.99 o 
 -16   4  24       12.15        6.28     10.57 o 
 -15   4  24       31.58       42.33     21.22 o 
 -14   4  24       24.52       20.71     14.13 o 
 -13   4  24      264.21      276.38     27.92 o 
 -12   4  24       25.22       10.79     14.19 o 
 -11   4  24      144.63       60.74     46.83 o 
 -10   4  24        3.91       -6.81     10.55 o 
  -9   4  24      176.42       41.47     49.73 o 
  -8   4  24      102.74       53.78     30.96 o 
  -7   4  24       86.88       56.46     30.73 o 
  -6   4  24        1.34        4.76     10.01 o 
  -5   4  24        9.57        7.78      9.51 o 
 -21   1  25       34.43       29.46     16.18 o 
 -20   1  25      172.05      160.87     21.26 o 
 -19   1  25      455.39      455.11     28.06 o 
 -18   1  25        7.86       12.96     11.07 o 
 -17   1  25      336.57      366.52     25.65 o 
 -16   1  25       61.30       52.66     15.29 o 
 -15   1  25      637.46      731.28     29.58 o 
 -14   1  25      107.35      104.91     17.63 o 
 -13   1  25      471.02      453.16     24.28 o 
 -12   1  25      573.19      576.56     29.14 o 
 -11   1  25     1065.44     1013.55     36.11 o 
 -10   1  25      763.71      826.46     35.75 o 
  -9   1  25       34.05       27.25     12.41 o 
  -8   1  25       45.93       61.12     14.30 o 
  -7   1  25       25.72       22.23     12.83 o 
  -6   1  25      230.17      275.70     19.52 o 
  -5   1  25      152.66      113.83     51.78 o 
  -4   1  25      170.82        0.15      8.68 o 
  -3   1  25      151.14       44.77     45.75 o 
  -2   1  25      207.83      145.50     62.23 o 
  -1   1  25      325.03      334.61     26.43 o 
   0   1  25       44.08       23.75     12.84 o 
 -20   2  25        6.09       18.55     12.21 o 
 -19   2  25        1.52        7.58     10.49 o 
 -18   2  25       39.43       43.29     15.64 o 
 -17   2  25        0.73        0.93      8.26 o 
 -16   2  25        5.31        0.77     11.45 o 
 -15   2  25        3.60        9.45     10.51 o 
 -14   2  25      308.15      346.31     28.00 o 
 -13   2  25       19.58       24.54     13.24 o 
 -12   2  25      176.12      169.38     20.16 o 
 -11   2  25       96.36      100.55     22.05 o 
 -10   2  25       56.67       50.77     14.28 o 
  -9   2  25       73.89       63.93     17.00 o 
  -8   2  25      256.70      163.51     71.41 o 
  -7   2  25       25.39       18.26     12.21 o 
  -6   2  25        0.79        0.49      7.86 o 
  -5   2  25       63.95       18.19     22.37 o 
  -4   2  25       19.45        5.42      9.34 o 
  -3   2  25       22.75        5.59      9.60 o 
  -2   2  25       21.89       24.96     15.94 o 
  -1   2  25        5.18        8.58     10.51 o 
 -18   3  25        8.72       -1.13      7.32 o 
 -17   3  25       26.35       21.76     13.53 o 
 -16   3  25        7.62       13.09     12.86 o 
 -15   3  25       46.87       40.05     15.25 o 
 -14   3  25        5.02        6.57     11.65 o 
 -13   3  25      405.90      423.91     28.31 o 
 -12   3  25      177.40      170.99     20.89 o 
 -11   3  25      187.49      197.73     38.60 o 
 -10   3  25      279.80      326.20     25.67 o 
  -9   3  25       73.86       41.66     37.10 o 
  -8   3  25      387.68      411.89     25.89 o 
  -7   3  25        5.85       -3.06     10.93 o 
  -6   3  25      110.27       44.07     30.52 o 
  -5   3  25       15.17        6.96      8.56 o 
  -4   3  25       45.43       29.57     11.37 o 
  -3   3  25      130.45      148.15     16.44 o 
 -14   4  25      692.30      700.50     41.90 o 
 -13   4  25      111.00       67.30     30.50 o 
 -12   4  25      128.47       54.89     38.94 o 
 -11   4  25      163.84       50.64     55.75 o 
 -10   4  25        3.84        1.43      9.15 o 
  -9   4  25       70.78       34.67     30.21 o 
  -8   4  25        0.08       -0.18      8.63 o 
  -7   4  25       32.16       23.79     12.72 o 
 -21   0  26      389.01      436.59     49.92 o 
 -20   0  26       13.12       19.49     17.91 o 
 -19   0  26      118.16       86.55     29.25 o 
 -18   0  26       11.57       12.57     16.27 o 
 -17   0  26      338.52      379.88     35.21 o 
 -16   0  26      388.20      433.40     36.12 o 
 -15   0  26      139.20      144.51     31.28 o 
 -14   0  26      911.08      970.24     48.45 o 
 -13   0  26       29.21       23.84     17.30 o 
 -12   0  26     1604.68     1603.14     60.83 o 
 -11   0  26      100.28      108.46     28.50 o 
 -10   0  26      647.17      580.69     38.68 o 
  -9   0  26       33.35       32.00     17.45 o 
  -8   0  26      124.01      130.24     23.44 o 
  -7   0  26      230.09      254.42     28.50 o 
  -6   0  26       36.92       50.31     19.11 o 
  -5   0  26      424.62      201.66    155.76 o 
  -4   0  26        6.25      -11.72     14.33 o 
  -3   0  26      233.54      262.62     41.80 o 
  -2   0  26       44.05       64.87     28.78 o 
 -20   1  26       31.35       34.60     14.13 o 
 -19   1  26        7.89       11.83     11.58 o 
 -18   1  26        1.99        3.98     11.04 o 
 -17   1  26       15.81       19.50     12.24 o 
 -16   1  26        1.82       12.91     12.45 o 
 -15   1  26       98.29      121.58     19.39 o 
 -14   1  26      103.59      108.17     18.73 o 
 -13   1  26      244.63      252.95     21.44 o 
 -12   1  26       17.56       12.33     12.83 o 
 -11   1  26       16.45        8.17     11.08 o 
 -10   1  26        2.12       -3.44     11.42 o 
  -9   1  26      122.08      118.82     16.53 o 
  -8   1  26      102.71      104.49     18.39 o 
  -7   1  26        4.30       -2.21      8.16 o 
  -6   1  26       39.66       19.10     13.31 o 
  -5   1  26        8.04       -1.97     10.46 o 
  -4   1  26        1.34        3.86      9.76 o 
  -3   1  26        5.60        0.87      7.91 o 
  -2   1  26        3.92        3.50     11.27 o 
 -19   2  26       87.02       88.85     21.28 o 
 -18   2  26       68.51       65.44     19.22 o 
 -17   2  26      220.11      227.21     22.20 o 
 -16   2  26      354.56      401.98     28.67 o 
 -15   2  26      364.28      388.80     27.83 o 
 -14   2  26      684.52      728.30     37.50 o 
 -13   2  26        0.60        5.83      9.91 o 
 -12   2  26      679.53      697.65     40.27 o 
 -11   2  26      130.39      146.09     20.19 o 
 -10   2  26      404.85      392.95     26.51 o 
  -9   2  26      108.17       98.72     26.21 o 
  -8   2  26      130.19       64.06     33.07 o 
  -7   2  26      195.20       88.99     65.13 o 
  -6   2  26        2.73       -4.50      9.53 o 
  -5   2  26      294.72      271.01     83.08 o 
  -4   2  26       48.91       12.56      9.86 o 
  -3   2  26      199.63      151.07     71.72 o 
 -17   3  26        3.66       20.47     15.21 o 
 -16   3  26        1.89        2.38      9.45 o 
 -15   3  26      191.48      179.82     24.94 o 
 -14   3  26       34.12       33.63     15.28 o 
 -13   3  26      494.26      533.42     28.75 o 
 -12   3  26        1.48       -7.77     11.75 o 
 -11   3  26      537.43      549.39     28.56 o 
 -10   3  26       48.96       11.38     13.73 o 
  -9   3  26      212.91       42.61     55.65 o 
  -8   3  26       71.96       45.37     37.83 o 
  -7   3  26        2.22        9.52     12.52 o 
  -6   3  26      119.38       52.49     34.15 o 
  -5   3  26        0.61       -0.48      8.73 o 
 -19   1  27        4.04        0.34     10.46 o 
 -18   1  27       17.89       28.91     16.59 o 
 -17   1  27       20.28       18.37     12.75 o 
 -16   1  27      574.92      587.91     35.81 o 
 -15   1  27      127.21      129.04     18.97 o 
 -14   1  27      760.59      830.26     40.59 o 
 -13   1  27      468.63      529.29     31.17 o 
 -12   1  27      369.45      393.77     25.83 o 
 -11   1  27      630.57      626.33     29.81 o 
 -10   1  27       10.20       -1.47      9.41 o 
  -9   1  27      214.13      209.75     21.84 o 
  -8   1  27        0.44      -10.77     10.77 o 
  -7   1  27      364.80      346.41     61.46 o 
  -6   1  27       86.03       54.74     29.46 o 
  -5   1  27       83.28       50.56     43.22 o 
  -4   1  27      118.64       53.44     41.39 o 
 -18   2  27        3.00       10.34     12.70 o 
 -17   2  27       48.46       56.38     17.54 o 
 -16   2  27        0.89        4.45     14.58 o 
 -15   2  27        5.94       -3.50     10.15 o 
 -14   2  27        9.12        7.46     12.89 o 
 -13   2  27        1.33      -11.89     12.73 o 
 -12   2  27       33.84       31.95     14.80 o 
 -11   2  27      156.81      158.57     21.52 o 
 -10   2  27      136.80      112.78     29.85 o 
  -9   2  27       47.01       15.39     13.38 o 
  -8   2  27      134.09       78.67     43.05 o 
  -7   2  27       42.64       18.58     16.47 o 
  -6   2  27       89.56       20.40     29.60 o 
  -5   2  27        0.98       -0.84      8.60 o 
 -15   3  27        1.60       -0.56      8.67 o 
 -14   3  27      169.34      148.44     22.18 o 
 -13   3  27      122.38      109.41     18.62 o 
 -12   3  27        0.87      -11.32     13.17 o 
 -11   3  27      279.02        8.62     17.86 o 
 -10   3  27        4.05       -0.89      9.68 o 
  -9   3  27      152.30       57.62     52.02 o 
  -8   3  27        5.50       -1.57     11.40 o 
 -19   0  28       13.31       32.35     23.67 o 
 -18   0  28      256.08      292.06     43.28 o 
 -17   0  28      278.50      297.89     36.16 o 
 -16   0  28        0.78       15.95     22.17 o 
 -15   0  28      449.49      460.08     40.52 o 
 -14   0  28        7.84       -8.44     16.27 o 
 -13   0  28     1491.37     1641.61     67.99 o 
 -12   0  28      125.45      131.36     32.88 o 
 -11   0  28      117.69      139.94     33.15 o 
 -10   0  28      445.47      437.06     38.35 o 
  -9   0  28       55.25       43.72     20.56 o 
  -8   0  28      723.59      750.75     54.76 o 
  -7   0  28        2.59       -1.39     12.29 o 
  -6   0  28       88.40       59.05     48.00 o 
  -5   0  28        2.96        0.51     11.31 o 
 -18   1  28        6.48       -2.78     11.42 o 
 -17   1  28        0.77       12.65     13.76 o 
 -16   1  28       10.17       -1.65      9.68 o 
 -15   1  28        4.92        2.21     11.61 o 
 -14   1  28       15.55       -2.09     12.60 o 
 -13   1  28        1.44       -7.04     12.43 o 
 -12   1  28       35.83       45.39     15.18 o 
 -11   1  28        5.78        9.84     11.47 o 
 -10   1  28      119.46      114.11     20.03 o 
  -9   1  28       74.11       83.96     16.98 o 
  -8   1  28        0.86       12.18     12.35 o 
  -7   1  28       95.03       39.53     22.88 o 
  -6   1  28        0.04        3.28     12.15 o 
 -16   2  28       31.56       41.67     16.99 o 
 -15   2  28      470.38      490.28     30.08 o 
 -14   2  28       26.90       31.42     17.27 o 
 -13   2  28      702.63      720.23     34.05 o 
 -12   2  28       20.18        5.01     12.10 o 
 -11   2  28      259.71      273.03     26.20 o 
 -10   2  28      237.57      121.68     58.56 o 
  -9   2  28       56.42       27.52     15.99 o 
  -8   2  28      372.38      337.05     99.43 o 
  -7   2  28        2.74        0.00     20.02 o 
 -16   1  29       72.94       72.78     18.26 o 
 -15   1  29      207.88      236.25     24.41 o 
 -14   1  29      229.08      223.45     25.92 o 
 -13   1  29      279.80      261.89     26.86 o 
 -12   1  29      215.77      217.91     23.15 o 
 -11   1  29       44.72       36.38     17.53 o 
 -10   1  29      471.07      560.32     30.86 o 
  -9   1  29      114.33       77.15     23.96 o 
                                                 
